# Supplementary material for: Interprofessional clinical training in mental health improves students’ readiness for interprofessional collaboration: a non-randomized intervention study
Source: BMC Med Educ. 2019 Jan 18;19:27. doi: 10.1186/s12909-019-1465-6 (PMC6339379; doi:10.1186/s12909-019-1465-6)
Supplement: Supplementary file 1 — RIPLS Spreadsheet. Readiness for Interprofessional Learning Scale (RIPLS) dataset. (XLSX 57 kb) [file 12909_2019_1465_MOESM1_ESM.xlsx]

## Sheet: Data
ID	participant_id	Sex	PostQ1	PostQ2	PostQ3	PostQ4	PostQ5	PostQ6	PostQ7	PostQ8	PostQ9	PostQ10	PostQ11	PostQ12	PostQ13	PostQ14	PostQ15	PostQ16	PostQ17	PostQ18	PostQ19	PostQ20	PostQ21	PostQ22	PostQ23	PostQ24	PostQ25	PostQ26	PostQ27	PostQ28	PostQ29	PostQ30	PostQ31	PostQ32	PostQ33	PostQ34	PostQ35	PostQ36	PostQ37	PreQ1	PreQ2	PreQ3	PreQ4	PreQ5	PreQ6	PreQ7	PreQ8	PreQ9	PreQ10
1001	188596	0
1002	188877	0	4	4	5	4	5	4	5	5	4	5	4	4	5	5	4	4	5	4	4	4	5	5	4	4	5	4	5	4	4	5	4	5	5	4	4	4	4	3	4	3	4	4	3	4	4	3	3
1003	188878	0	3	3	3	4	3	3	4	3	3	3	4	2	4	2	3	2	3	4	2	3	4	3	3	3	3	2	3	4	3	3	2	3	4	3	3	3	3	3	2	3	3	4	3	4	3	3	3
1004	188879	1	5	5	5	5	4	4	4	4	4	5	5	5	5	5	5	5	5	5	5	4	4	5	5	5	5	5	5	5	5	5	5	5	5	5	5	5	5	5	5	4	4	4	4	4	4	4	4
1005	188880	1	4	4	4	4	4	4	3	4	3	4	4	4	4	4	4	3	3	4	4	4	4	4	4	4	4	4	4	4	4	4	3	3	4	4	4	4	4	4	4	4	4	3	4	3	3	3	4
1006	188881	0	4	4	5	5	4	4	4	4	5	3	4	4	5	4	4	4	4	5	5	4	5	5	5	4	4	4	5	5	4	5	3	5	4	5	4	5	4	4	3	5	5	4	4	4	4	3	4
1007	188883	0	4	4	4	4	4	4	4	4	3	3	4	4	4	4	4	4	5	4	4	4	5	4	4	4	4	5	4	4	4	4	4	4	4	4	4	4	4	4	4	4	4	4	4	4	4	4	4
1008	188597	1
1009	189056	0	5	5	4	5	4	5	4	5	5	4	4	5	5	5	5	5	5	5	4	5	5	5	5	5	5	4	4	5	4	4	4	4	5	4	4	5	4	5	5	4	5	4	5	4	5	5	4
1010	189164	0	5	5	5	4	5	5	5	5	5	5	5	5	5	5	5	5	5	5	5	5	5	5	4	5	5	5	5	5	5	5	3	5	5	5	4	4	5	4	5	4	5	5	5	5	5	5	5
1011	189051	0	5	4	4	4	5	5	4	5	4	5	5	5	5	5	5	5	4	5	4	4	5	5	5	5	5	5	5	4	5	5	5	5	4	4	4	5	5	5	4	4	4	5	5	5	5	4	5
1012	188882	0	4	4	5	5	4	3	4	5	4	5	4	4	4	4	4	4	4	5	4	4	4	4	4	4	5	5	4	5	4	4	4	4	4	4	4	5	4	4	4	5	5	4	3	5	5	4	3
1013	189314	0	5	5	4	5	5	5	5	5	5	4	5	5	5	5	5	5	5	5	5	5	5	5	5	5	5	5	5	5	5	5	5	5	5	5	5	5	5	5	5	5	5	5	5	5	5	5	4
1014	189049	0	4	4	5	5	3	4	5	5	4	4	4	4	5	4	4	4	5	5	4	4	5	5	5	4	4	4	4	4	4	5	4	5	5	4	4	3	4	4	3	3	3	4	4	3	3	3	4
1015	189054	0	2	4	3	3	3	3	3	3	2	2	3	2	3	3	3	3	3	2	3	3	3	3	3	3	2	2	3	3	3	2	3	3	2	3	2	3	3	4	4	4	5	4	5	4	5	4	5
1016	189058	0	4	4	4	4	5	4	4	4	4	4	4	3	5	3	4	4	4	4	4	5	5	5	5	4	5	5	5	4	5	4	4	4	4	4	4	3	4	3	2	3	3	4	3	4	3	3	3
1017	188884	0	5	4	4	5	5	5	5	4	4	4	4	4	4	5	5	5	4	4	4	5	5	5	5	4	5	5	5	4	4	4	4	4	5	5	5	3	5	5	4	4	5	5	5	5	4	4	4
1018	189052	1	5	4	3	4	4	4	3	5	4	5	4	4	5	4	4	5	5	5	4	5	5	5	5	4	4	5	5	5	5	5	4	3	3	4	4	5	5	3	5	5	5	4	4	4	4	3	5
1019	189055	0	2	3	4	3	2	1	3	5	2	3	2	3	1	2	2	2	1	2	2	2	3	2	2	1	2	2	2	3	2	1	2	2	3	3	3	1	3	5	4	4	4	3	3	4	5	4	5
1020	189095	0	5	5	5	5	5	5	5	5	5	5	5	5	5	5	5	5	5	5	5	5	5	5	5	5	5	5	5	5	5	5	5	5	5	5	5	5	4	5	5	5	5	5	5	5	5	5	5
1021	189053	0	3	3	4	3	5	3	4	4	4	2	4	2	3	3	2	3	2	4	3	3	4	3	3	3	2	3	3	3	4	2	3	3	3	4	4	2	2	4	4	3	4	5	3	4	4	4	3
1025	189601	0	3	4	4	4	5	5	4	5	5	4	3	4	5	2	3	2	5	4	4	4	5	5	3	4	4	4	5	3	4	5	4	4	5	3	2	3	4	3	5	4	3	5	4	3	5	2	4
1026	189593	0	5	3	3	4	4	5	4	5	4	5	4	4	5	4	4	4	3	4	3	4	5	5	5	5	4	3	4	4	3	4	4	3	5	4	3	4	5	4	4	3	4	5	5	3	5	3	4
1027	189594	0	5	5	4	4	4	4	4	5	5	4	4	4	4	5	5	5	5	5	5	4	5	5	5	5	5	5	5	4	5	5	5	4	5	5	4	4	5	4	3	5	5	4	5	5	4	5	5
1028	189595	0	4	5	4	5	5	5	5	5	4	5	5	5	5	5	4	4	4	5	5	5	5	5	5	5	5	5	5	5	5	5	4	4	4	4	4	5	2	4	4	4	4	5	5	5	5	5	5
1029	189596	0	4	4	4	4	4	4	4	4	3	4	4	3	3	3	4	4	4	4	4	2	3	3	3	3	3	3	3	4	3	3	2	3	4	3	2	3	3	3	4	4	4	3	4	4	5	4	4
1030	189597	0	4	4	4	4	4	4	4	5	4	4	4	4	4	4	4	4	3	4	4	4	4	4	4	4	4	4	4	4	4	4	4	4	4	4	4	4	4	3	4	4	3	4	4	4	5	4	5
1031	189602	0	4	4	5	5	4	4	4	4	5	5	5	4	5	5	5	5	5	5	5	4	4	5	5	5	5	4	5	5	5	5	4	4	4	5	5	5	5	5	5	5	5	5	5	5	5	5	5
1032	189603	0	4	4	3	4	4	3	4	4	4	4	4	4	3	4	4	3	4	4	4	3	4	4	4	3	3	3	4	3	3	3	4	4	3	4	4	3	3	5	5	5	5	5	4	4	5	4	4
1033	189604	1	5	4	5	5	4	4	3	3	3	4	3	4	5	3	4	5	4	5	4	3	5	5	5	4	3	3	4	5	4	4	2	5	4	4	2	2	5	5	4	4	5	4	5	3	4	5	4
1034	189605	0	4	5	4	3	5	5	5	5	4	5	5	4	5	5	5	4	4	5	5	4	5	5	5	4	4	5	5	5	5	5	3	5	4	5	5	5	5	4	5	4	3	5	5	5	5	4	5
1035	189598	0	4	4	4	4	4	4	4	4	4	4	4	4	4	3	3	4	3	4	3	3	4	4	4	3	4	4	4	4	4	4	4	4	3	4	4	3	3	4	4	4	4	5	5	4	4	4	4
1036	189689	0	4	5	5	4	5	5	5	5	4	3	4	4	4	4	4	4	4	5	5	5	5	5	5	4	4	4	5	4	4	5	4	5	4	4	4	3	3	4	4	4	3	5	3	5	5	4	4
1037	190835	0	4	4	3	4	4	3	4	5	3	4	4	4	4	4	3	4	4	4	4	4	4	5	5	4	4	4	4	4	4	4	4	4	4	4	4	4	4	4	4	3	4	4	3	4	5	3	4
1038	190837	0	3	3	3	3	3	3	3	3	3	3	3	3	3	3	3	3	3	3	3	3	3	3	3	3	3	3	3	3	3	3	3	3	3	3	3	3	3	3	3	3	3	3	3	3	3	3	3
1039	190838	0	3	3	3	3	3	3	3	3	3	3	3	3	3	3	3	3	3	3	3	3	3	3	3	3	3	3	3	3	3	3	3	3	3	3	3	3	3	5	5	5	5	4	5	5	5	3	5
1040	190839	0	4	3	4	5	4	4	5	5	5	4	5	5	5	4	4	5	5	5	5	5	5	5	5	4	4	4	5	5	4	5	4	4	5	4	4	5	5	4	5	5	5	5	5	5	5	5	5
1041	190840	0	5	4	5	5	4	5	5	5	5	4	5	4	5	5	5	5	5	5	5	5	5	5	4	5	5	5	5	5	5	5	5	5	5	4	5	5	3	4	5	5	5	5	5	5	5	5	5
1042	190841	0	4	4	4	4	4	4	4	4	5	5	5	5	4	5	4	5	5	5	5	4	5	5	5	4	4	4	4	5	4	4	4	3	5	4	4	4	5	4	4	4	4	4	4	4	4	5	5
1043	190842	0	5	5	5	5	5	5	5	5	5	5	5	5	4	5	5	5	5	5	5	5	5	5	5	5	5	5	5	5	5	5	5	5	5	5	5	5	5	5	5	4	5	5	5	4	5	4	5
1046	191128	0	5	5	5	5	5	5	5	5	5	5	5	5	5	5	5	5	5	5	5	5	5	5	5	5	5	5	5	5	5	5	5	5	5	5	5	5	5	3	3	3	3	3	3	3	3	3	3
1047	191129	1	5	5	5	5	5	5	5	5	5	5	5	5	5	5	5	5	5	5	5	5	5	5	5	5	5	5	5	5	5	5	5	5	5	5	5	5	5	3	3	3	3	3	3	3	3	3	3
1048	191910	0	5	5	4	4	5	5	4	5	5	4	4	5	4	4	4	5	5	5	5	4	5	5	5	5	5	5	5	5	5	5	5	5	5	5	5	5	5	4	4	2	3	3	2	2	4	4	3
1049	191911	0	4	4	3	3	4	4	4	4	3	4	3	4	4	4	3	4	4	3	3	3	4	4	4	4	4	4	4	5	4	4	3	4	3	4	4	4	4	4	4	3	3	4	4	4	4	3	3
1050	191912	0	4	4	5	5	3	5	5	5	5	5	5	5	5	3	5	3	5	5	4	3	5	5	5	3	5	5	5	5	5	5	3	5	4	5	5	5	5	4	4	5	5	3	5	5	5	5	5
1051	191913	0
1052	191914	0
1053	191915	0	5	5	5	4	4	4	5	3	4	5	5	4	5	4	4	4	5	5	4	4	5	5	5	5	4	4	4	3	3	4	4	5	5	4	4	4	4	4	5	3	4	5	5	5	5	5	3
1054	191916	0	4	5	3	3	5	5	5	4	5	4	4	5	5	3	4	3	5	5	4	4	4	5	5	3	4	5	5	4	5	5	2	2	4	4	2	5	2	5	5	5	5	5	5	5	5	4	4
1055	191917	0	4	5	4	4	4	4	4	4	5	5	5	5	4	4	4	4	5	4	4	5	5	5	5	4	5	4	5	5	5	5	4	5	4	5	5	4	4	4	5	4	4	4	3	3	3	5	5
1056	191918	0	4	4	5	5	5	5	4	3	4	4	5	5	3	4	4	5	4	5	4	4	5	5	3	3	4	4	5	4	4	3	5	4	4	4	4	4	4	4	4	5	5	5	5	4	3	4	4
1057	191919	0	5	5	5	5	5	4	4	5	4	4	5	4	5	4	3	4	4	5	4	4	5	5	5	4	5	5	5	5	5	5	4	4	4	5	5	5	5	4	5	4	5	5	5	5	4	4	4
1058	191920	0	4	5	3	4	5	4	5	5	5	5	5	4	5	4	5	5	4	5	4	4	5	5	5	5	4	5	4	5	5	5	3	5	3	5	4	4	3	4	5	3	4	5	4	5	5	4	4
1059	193099	1	4	4	3	4	4	3	4	4	4	5	5	4	4	4	5	4	4	3	3	4	2	2	2	2	3	3	3	3	3	3	3	3	3	2	3	3	3	4	4	5	4	4	4	4	4	5	3
1060	193100	0	4	4	4	4	5	4	4	5	4	5	5	5	4	4	4	5	5	5	5	4	5	5	5	5	5	4	5	4	5	5	3	4	1	4	4	1	1	4	5	5	5	5	4	4	5	4	5
1061	193101	0	5	5	5	5	5	5	5	5	4	4	4	5	5	4	5	5	5	5	5	5	5	5	5	5	5	5	5	5	5	5	4	5	5	5	5	5	5	4	4	4	4	4	4	4	4	4	4
1062	193102	0	4	4	5	4	5	4	3	5	5	5	5	5	5	5	5	5	4	5	5	5	5	5	5	5	5	5	4	5	5	5	5	5	5	5	5	5	5	5	5	5	5	4	5	4	5	5	5
1063	193103	0	3	4	3	5	2	3	3	3	4	4	3	3	5	3	4	2	2	2	3	4	4	4	4	5	4	5	5	5	5	5	5	5	5	5	4	4	5	5	3	5	5	5	5	5	5	5	5
1064	193104	0	5	5	5	5	5	4	4	4	5	5	4	5	4	5	5	5	5	5	5	5	5	5	5	5	5	5	5	5	5	5	5	4	5	4	4	5	4	5	5	5	5	5	5	5	4	5	5
1065	193105	0	5	5	5	5	3	5	5	5	5	5	5	5	5	5	5	5	5	5	5	5	5	5	5	5	5	5	5	5	5	5	5	5	5	5	5	5	5	5	4	5	5	4	4	5	5	5	5
1066	193106	0	4	3	3	3	4	4	5	5	3	2	3	4	2	4	3	4	4	4	4	3	3	2	2	3	3	4	4	5	4	2	3	3	1	4	4	1	1	3	4	4	4	5	3	5	5	3	3
1067	193107	0	2	3	4	4	4	3	3	4	4	3	2	3	2	4	2	3	4	4	4	1	3	2	3	3	3	3	4	4	4	3	4	3	4	4	3	4	4	4	4	5	5	4	4	5	5	4	4
1068	193108	0	5	3	4	5	3	3	4	4	4	5	5	4	5	3	3	5	4	5	5	4	5	5	5	4	4	4	5	5	4	5	4	5	5	4	5	2	4	5	3	4	5	3	3	4	4	4	5
1069	193109	0	4	5	5	5	5	4	5	4	3	5	5	4	5	5	5	5	5	5	4	5	5	5	5	4	5	5	4	5	5	5	4	5	5	5	4	4	5	5	5	5	5	4	5	4	5	5	5
1070	194993	0	4	5	4	4	5	5	5	5	5	5	5	5	5	4	5	5	5	5	4	4	5	5	5	5	5	5	5	4	4	5	5	5	4	5	5	4	4	4	5	4	4	5	5	5	5	5	5
1071	194994	0	4	4	4	4	4	4	4	4	4	4	4	4	4	4	4	4	4	4	4	4	4	4	4	4	4	4	4	4	4	4	5	5	5	5	5	5	5	4	4	4	4	3	4	4	4	4	4
1072	194995	1	4	4	4	4	4	4	4	4	4	4	4	4	4	4	4	4	4	4	4	3	4	4	4	4	4	4	4	4	4	4	3	4	4	4	4	3	2	4	4	4	4	4	4	4	4	4	4
1073	194996	1	4	4	5	5	5	5	5	5	5	4	5	4	5	5	5	5	5	5	5	5	5	5	5	5	5	5	5	5	5	5	5	5	5	5	5	5	5	4	4	5	5	5	4	5	5	4	5
1075	195016	1
1077	195329	0	4	5	5	5	4	4	4	5	3	5	4	4	5	5	4	5	4	5	5	3	4	5	5	4	4	4	4	5	4	4	4	5	4	4	5	4	5	4	5	5	5	4	4	4	5	3	5
1078	195330	0	3	3	3	3	3	3	3	3	3	3	3	3	3	3	3	3	3	3	3	4	4	4	4	4	4	4	4	4	4	4	4	4	4	4	4	4	4	3	3	3	3	3	3	3	3	3	3
1079	195333	0	4	4	5	4	5	5	5	4	4	4	4	4	4	3	4	4	4	5	4	3	4	5	5	5	5	5	5	5	5	4	4	4	4	3	3	4	4	5	4	4	4	4	5	5	5	5	5
1080	195334	0	5	4	4	4	5	4	5	5	4	4	4	4	5	4	4	3	4	5	4	5	5	5	5	5	4	4	4	4	5	4	4	4	4	4	4	5	3	5	5	3	4	4	4	3	3	4	4
1081	195335	0	5	5	5	5	5	5	4	4	4	5	5	4	5	4	4	4	4	4	4	4	5	5	5	4	4	4	4	4	4	5	4	4	4	4	4	4	4	4	3	3	3	4	4	3	3	4	4
1082	195336	0	4	5	4	4	4	4	5	4	4	5	4	4	4	5	4	4	3	4	3	4	5	5	5	5	5	4	4	5	4	4	3	4	5	4	3	4	4	4	4	4	4	4	4	4	4	4	4
1083	195337	0	4	4	4	4	3	4	4	4	4	5	3	4	5	4	5	5	4	3	4	4	4	3	5	4	5	5	4	5	4	5	5	5	4	5	5	5	5	5	5	4	5	5	5	5	4	5	5
1084	195338	0	5	5	5	5	5	5	5	5	5	5	5	5	5	5	5	5	5	5	5	5	5	5	5	5	5	5	5	5	5	5	5	5	5	5	5	5	5	5	5	4	5	4	5	5	5	5	5
1085	195339	1
1086	195340	1	4	4	2	3	5	5	5	1	5	5	5	5	5	5	5	5	5	5	3	4	5	5	5	5	5	5	5	5	5	3	5	5	5	5	5	5	5	4	3	2	2	4	3	2	2	4	4
1087	195341	0	4	3	5	4	5	3	4	4	4	4	5	5	5	4	5	5	4	5	5	5	5	5	5	4	4	5	5	5	5	5	4	5	4	5	4	4	5	4	3	5	4	5	3	4	4	4	4
1088	195342	0	5	5	5	5	5	5	5	4	4	5	5	5	5	5	5	5	5	5	5	5	5	5	5	5	5	5	5	5	5	5	3	5	5	5	5	3	5	5	5	5	5	5	5	5	4	4	5
1089	195343	0	3	4	4	4	5	4	4	5	3	5	3	3	3	3	3	3	3	3	3	5	5	5	5	3	3	3	3	5	3	3	4	4	4	4	4	4	4	3	4	4	4	5	4	4	5	3	5
1090	195344	0	5	5	5	5	5	5	5	5	5	4	5	5	5	4	5	4	4	4	5	5	5	5	5	5	5	5	3	4	4	5	5	5	4	4	4	5	5	5	5	5	5	5	5	5	5	5	4
1091	195345	0	5	5	5	5	5	5	5	5	5	4	5	5	5	4	5	4	4	4	5	5	5	5	5	5	5	5	3	4	4	5	5	5	4	4	4	5	5	5	5	5	5	5	5	5	5	5	4
1092	195346	0	5	5	5	5	5	5	5	5	5	5	5	5	5	5	5	5	5	5	5	5	5	5	5	5	5	5	5	5	5	5	5	5	5	5	5	5	5	5	5	5	5	5	5	5	5	5	5
1096	195866	0	4	4	4	4	4	5	4	5	4	5	4	5	5	5	4	5	5	5	4	4	5	5	5	4	4	4	5	4	4	5	4	4	4	4	4	4	4	4	4	5	4	5	5	4	4	5	5
1097	195867	0	4	5	5	5	5	5	4	4	5	5	5	5	5	5	5	4	5	5	5	5	5	5	5	5	5	5	5	5	5	5	5	5	4	4	4	4	5	4	5	4	4	4	4	4	4	4	5
1098	195332	0	4	4	4	4	4	4	4	3	4	5	4	4	4	4	4	5	4	4	4	3	5	5	5	4	4	4	4	3	4	4	4	4	4	4	4	3	4	5	4	3	3	4	4	4	3	3	4
1099	195868	0	4	5	4	4	4	5	5	5	4	5	5	5	5	4	4	4	4	5	4	4	5	5	5	4	4	4	4	4	5	5	4	4	4	4	5	2	4	4	4	4	3	5	5	4	4	4	4
1100	195879	1	4	4	4	4	4	4	3	3	4	4	4	4	5	4	4	3	3	3	3	4	4	4	4	4	4	3	3	3	3	3	3	3	3	4	3	3	3	3	3	3	3	4	3	3	4	3	4
1104	195331	1	4	4	3	4	4	4	3	3	3	4	4	4	4	3	4	4	4	4	4	4	4	3	3	3	4	4	4	4	4	4	4	3	4	4	4	3	3	4	4	3	4	5	5	4	4	4	4
1105	196720	0	5	5	4	4	5	5	5	5	5	5	5	5	5	5	5	5	5	5	5	5	5	5	5	5	5	5	5	5	5	5	5	5	5	5	5	5	5	5	5	5	4	5	5	5	5	5	5
1106	196721	0	4	4	4	4	5	5	5	5	4	4	4	4	5	5	5	5	5	5	5	4	5	4	4	4	4	4	4	5	5	4	4	4	4	4	4	4	4	4	4	4	4	5	4	5	4	4	4
1107	196722	0	4	5	4	4	4	5	4	4	4	5	4	4	4	4	4	4	4	4	5	4	4	4	4	4	4	3	4	4	4	4	4	5	4	4	5	5	5	3	4	3	4	4	5	4	4	4	5
1108	196723	0	5	4	4	4	3	3	4	3	4	5	5	4	3	3	4	3	3	4	3	3	3	3	4	3	3	3	3	4	4	3	3	5	3	5	3	3	3	5	4	4	4	3	3	4	3	4	5
1109	196724	0	4	4	4	5	4	4	4	5	4	4	5	5	5	4	4	4	4	5	4	4	5	4	4	4	4	4	4	5	4	4	4	4	4	4	4	4	4	4	4	4	5	4	4	4	5	4	4
1110	196725	0	5	5	5	5	5	5	4	5	5	5	5	5	5	4	5	5	5	5	5	5	5	5	5	5	5	5	5	5	5	5	4	5	4	5	5	5	4	5	5	5	5	5	5	4	5	5	5
1111	196774	0	4	3	5	2	4	4	4	4	3	3	4	4	2	3	4	4	4	4	2	3	4	2	2	1	2	3	4	3	4	4	4	4	4	4	4	5	4	4	3	5	2	4	4	4	4	3	3
1112	196776	0	4	4	4	4	4	4	4	4	4	4	4	4	4	4	4	4	4	4	4	4	5	5	5	4	4	5	4	5	4	4	4	5	4	4	4	4	5	4	4	4	4	4	4	4	4	4	4
1113	196777	0	4	5	5	5	5	5	5	5	5	5	5	4	5	5	5	5	5	5	5	5	5	5	5	5	5	5	5	5	5	5	5	5	5	5	4	5	5	4	5	5	5	5	5	5	5	5	5
1114	196778	0	4	4	4	4	5	5	5	5	4	3	4	4	4	5	5	4	3	4	4	4	5	5	4	5	4	4	5	3	4	4	4	4	5	5	4	4	4	4	4	4	4	5	5	5	5	4	3
1115	196779	0	5	5	4	5	5	5	5	5	5	5	5	5	5	5	5	5	4	5	4	4	4	4	4	4	5	4	5	4	4	4	4	5	4	5	4	3	3	5	5	4	5	5	5	5	5	5	5
1116	196780	0	4	4	4	4	4	4	3	3	4	4	4	4	4	3	4	3	3	4	3	3	4	3	3	3	4	3	3	4	3	4	2	3	3	3	4	3	4	4	4	4	4	4	4	3	3	4	4
1117	196782	0	4	4	5	5	5	5	4	5	4	5	5	4	5	5	4	5	4	5	5	4	5	5	5	4	5	5	5	5	4	5	5	5	5	5	5	5	5	4	4	5	5	5	5	4	5	4	5
1118	196783	0	4	4	3	4	5	3	3	5	3	5	3	4	3	3	3	3	2	4	4	3	4	5	3	1	3	2	3	4	4	4	4	5	5	5	5	2	5	4	3	3	4	5	3	3	5	3	5
1119	196784	0	4	5	4	5	4	4	4	4	5	5	4	4	5	4	4	5	3	5	4	5	5	5	5	4	4	5	5	5	5	5	4	4	5	5	4	3	5	4	5	4	5	4	4	4	4	5	5
1120	196785	0
1131	200166	0	4	5	5	5	5	5	5	5	3	5	5	4	5	5	5	5	5	5	5	3	5	5	5	5	5	5	5	5	5	5	5	5	5	5	5	5	5	4	5	5	5	5	5	5	5	3	5
1132	200167	0
1133	200168	1
1134	200169	0	4	3	3	4	4	5	4	5	4	3	4	4	4	3	4	4	4	5	4	3	5	3	3	3	4	4	5	4	4	3	3	4	5	4	4	3	3	4	3	3	4	4	5	4	5	4	3
1135	200171	0	3	4	3	4	5	3	3	4	4	4	4	3	4	3	4	4	4	5	5	4	4	4	4	4	4	4	5	3	4	4	4	4	4	3	4	2	3	3	4	3	4	5	3	3	4	4	4
1136	200172	0	5	5	5	5	4	5	4	4	3	3	3	3	3	3	3	3	2	3	3	3	3	4	3	3	3	3	3	3	3	3	3	4	4	3	3	3	3	3	4	3	3	2	2	3	4	3	3
1137	200173	0	3	5	3	2	2	3	2	4	4	4	3	3	3	3	2	3	2	4	3	3	2	3	2	2	3	3	3	3	3	3	3	3	3	2	4	3	2	3	5	1	2	2	3	2	4	4	4
1138	200174	0	3	3	3	4	3	3	4	3	4	3	3	3	3	3	3	3	3	4	4	3	3	3	3	2	3	3	3	3	3	3	3	3	2	3	3	3	3	3	3	3	4	3	3	4	3	4	3
1139	200175	0	5	5	5	5	5	5	5	5	5	5	5	5	5	5	5	5	5	5	5	5	5	5	5	5	5	5	5	5	5	5	5	5	5	5	5	5	5	4	4	4	4	4	4	4	4	4	4
1140	200177	0	4	4	5	4	5	4	3	5	4	3	4	5	4	5	4	4	3	3	4	4	5	4	4	3	3	4	4	4	4	4	3	4	3	4	5	3	3	4	4	5	4	5	4	3	5	4	3
1141	200178	0	4	4	4	5	4	5	5	4	3	4	5	5	5	5	5	5	5	5	5	4	5	5	5	5	5	5	5	5	5	5	3	5	5	5	5	3	4	4	5	5	5	4	5	5	4	4	5
1142	200179	0	4	4	5	5	4	4	5	4	5	5	5	4	5	4	4	5	4	5	5	5	5	5	5	5	5	5	5	5	5	5	5	5	3	5	5	5	3	3	5	4	4	4	5	5	5	5	5
1143	200181	0	4	4	4	4	4	4	4	4	4	4	4	4	4	4	4	4	4	4	4	4	4	4	4	4	4	4	4	4	4	4	4	4	4	4	4	4	4	4	4	4	4	4	4	4	4	4	4
1144	200185	0	5	4	5	4	5	4	5	5	3	4	5	5	5	3	5	4	4	5	4	3	5	5	5	5	4	5	4	5	4	5	5	5	5	4	5	3	4	5	4	5	4	5	4	5	5	3	4
1145	200188	1	4	5	5	4	5	4	4	4	4	5	5	4	5	5	5	4	5	5	4	4	5	5	5	4	4	4	5	5	5	5	4	5	5	4	4	3	3	4	5	5	4	5	4	4	4	4	5
1146	200191	1	4	4	4	4	4	4	4	4	4	4	4	4	4	4	4	4	4	4	4	4	4	4	4	4	4	4	4	4	4	4	4	4	4	4	4	4	4	4	4	4	4	4	4	4	4	4	4
1147	200176	0	4	4	5	5	4	3	5	4	4	4	3	4	4	4	4	4	4	4	4	4	4	4	4	3	3	4	4	4	4	3	1	3	3	3	3	3	3	4	4	5	5	4	3	5	4	4	4
1150	200221	0
1151	200222	0	5	5	4	4	5	4	5	5	5	5	5	4	5	5	5	5	5	5	5	4	5	5	5	5	5	5	4	5	5	5	4	5	4	5	4	5	5	5	5	4	4	5	4	5	5	5	5
1152	189050	0	4	4	5	4	4	5	4	5	5	4	5	4	5	4	4	4	4	4	5	4	5	5	5	4	5	4	4	4	4	4	4	4	4	5	4	4	4	4	3	3	3	4	4	3	3	3	4
1153	200226	0	5	5	5	3	3	4	4	5	5	4	3	3	3	3	4	3	3	3	5	4	5	5	3	3	3	3	4	5	3	4	3	3	5	3	4	3	3	5	5	5	3	3	4	4	5	5	4
1154	200232	0	3	3	4	4	4	4	2	5	3	2	3	4	5	4	4	3	5	4	4	4	4	4	4	3	4	4	3	4	4	4	3	3	4	3	4	3	4	3	3	4	4	4	4	2	5	3	2
1155	200234	1	5	5	5	5	5	5	5	5	5	5	5	5	5	5	5	5	5	5	5	4	5	5	5	5	5	5	5	5	5	5	5	5	3	5	5	5	5	5	5	5	5	5	5	5	5	5	5
1156	200235	0	4	4	5	5	5	5	4	4	4	4	4	4	4	4	4	4	4	5	4	4	5	5	5	4	4	4	4	5	4	4	5	5	4	4	4	4	5	4	4	5	5	5	5	4	4	4	4
1157	200237	0	4	4	3	4	5	4	4	4	4	4	5	5	4	4	3	4	4	4	4	4	5	5	5	4	5	4	5	5	4	4	4	4	5	4	4	3	4	4	4	3	4	5	4	4	4	4	4
1158	200241	0	4	4	5	5	5	5	5	5	4	5	5	5	5	5	5	4	5	5	4	5	5	5	5	5	5	5	5	5	5	5	5	5	5	5	5	5	5	4	4	5	5	5	5	5	5	4	5
1159	200245	0	5	5	5	5	5	5	5	5	4	5	5	5	5	5	4	3	5	5	5	3	5	5	5	4	4	5	5	5	4	5	3	5	4	5	4	4	4	5	5	5	5	5	5	5	5	4	5
1160	200246	0	4	4	5	4	3	3	3	3	3	3	3	3	3	3	3	3	3	3	3	3	3	3	3	3	3	3	3	3	3	3	3	5	3	3	3	3	3	4	4	5	4	3	3	3	3	3	3
1161	200265	0	5	5	5	5	5	5	5	5	5	4	5	4	5	5	4	5	4	5	5	4	5	5	5	4	4	4	4	4	5	5	4	5	5	5	5	5	5	5	5	5	5	5	5	5	5	5	4
1164	200275	0	5	5	5	5	5	5	5	5	5	5	4	4	5	5	5	5	4	5	4	4	5	5	5	4	5	5	4	5	4	5	4	5	4	4	5	4	4	5	5	5	5	5	5	5	5	5	5
1165	200293	0	4	3	4	4	5	4	5	5	4	4	4	4	4	4	4	4	4	4	4	4	5	4	5	4	4	4	4	5	4	4	4	4	4	4	4	4	4	4	3	4	4	3	4	5	3	4	4
1166	200309	0
1167	200310	0	3	4	4	4	5	3	3	4	5	5	5	5	5	5	4	4	5	5	5	4	4	4	4	4	5	4	4	5	4	4	4	5	4	5	4	4	5	3	4	4	4	5	3	3	4	5	5
1168	200311	0	5	4	4	5	4	4	5	4	5	4	5	4	5	5	5	5	5	5	5	4	4	5	4	4	4	4	5	4	4	4	4	4	4	4	4	4	4	5	4	4	5	3	3	5	4	5	4
1169	200312	0
1173	200423	0	4	4	5	5	4	5	2	3	4	4	5	5	5	4	5	4	4	5	4	3	5	5	5	5	5	5	4	5	5	5	4	5	5	5	4	3	5	4	4	5	5	4	5	2	3	4	4
1174	200427	0	4	4	4	5	4	3	4	4	4	3	4	5	4	4	3	4	3	3	4	4	5	5	5	4	4	4	3	4	5	5	3	5	3	4	4	3	3	4	4	4	5	4	3	4	4	4	3
1175	200432	0	4	4	5	5	4	4	3	5	4	4	4	4	4	4	4	4	3	4	4	3	4	5	5	2	3	4	4	4	5	5	4	5	3	4	3	3	3	4	4	5	5	4	4	3	5	4	3
1176	200436	0	4	4	4	4	3	3	3	3	4	4	3	4	3	4	4	3	4	5	4	3	5	5	5	4	5	3	4	3	4	5	3	5	4	4	5	5	4	4	4	4	4	3	3	3	3	4	4
1177	200440	0	4	4	5	5	5	5	4	5	4	3	5	5	5	3	3	4	4	5	4	4	5	5	4	4	4	5	5	4	4	5	4	4	5	4	3	3	5	4	4	5	5	5	5	4	5	4	3
1178	200443	0	4	5	5	5	5	5	5	5	5	5	5	5	4	4	4	5	5	5	5	5	5	5	5	5	5	5	5	5	5	5	5	5	5	5	5	5	5	4	5	5	5	5	5	5	5	5	5
1179	200456	0	4	5	5	5	5	5	5	5	4	5	4	5	5	5	5	4	5	4	5	4	5	5	5	5	4	5	5	5	5	5	4	5	3	5	5	5	4	4	5	5	5	5	5	2	3	4	5
1180	200459	0	5	5	5	5	5	4	5	3	5	5	4	4	5	4	5	5	5	5	5	5	5	5	5	5	5	5	5	5	5	5	3	5	4	5	5	3	3	5	5	5	5	5	4	5	3	5	5
1181	200466	0
1182	200467	0
1183	196786	0	4	4	4	4	4	4	4	4	4	4	4	4	4	4	4	4	4	4	4	4	4	4	4	4	4	4	4	4	4	4	4	4	4	4	4	4	4	4	4	4	4	4	4	4	4	4	4
1184	200524	0	5	5	5	5	5	5	5	5	5	5	5	5	5	5	5	5	5	5	5	5	5	5	5	5	5	5	5	5	5	5	5	5	5	5	5	5	5	5	5	5	5	5	5	5	5	5	5
1185	200525	0	5	5	5	5	5	5	5	5	5	5	5	5	5	5	5	5	5	5	5	5	5	5	5	5	5	5	5	5	5	5	5	5	5	5	5	5	5	4	5	5	5	5	5	5	5	5	5
1186	200526	0	5	5	5	5	5	5	5	5	5	5	5	5	5	5	5	5	5	5	4	5	5	5	5	5	5	5	5	5	5	5	5	5	4	4	4	5	5	4	4	5	5	5	5	4	4	4	4
1187	200527	0	4	5	4	4	5	5	5	5	4	5	4	4	5	5	4	5	4	4	4	4	5	5	5	3	4	4	5	5	5	5	4	4	5	5	4	5	5	4	5	4	4	5	5	5	5	4	5
1188	200528	0	4	5	4	4	5	5	5	5	4	5	4	4	5	5	4	5	4	4	4	4	5	5	5	3	4	4	5	5	5	5	4	4	5	5	4	5	5	4	5	4	4	5	5	5	5	4	5
1189	200547	0	5	4	4	5	3	3	5	4	5	4	5	4	5	5	4	4	4	5	4	4	4	5	4	4	4	3	5	4	4	4	3	3	4	4	4	4	4	4	4	4	4	5	5	5	5	4	3
1190	200548	0	3	4	3	5	2	3	3	3	4	4	3	3	5	3	4	3	3	3	3	4	5	5	5	5	4	5	5	5	5	5	5	5	5	5	4	4	5	3	4	3	5	2	3	3	3	4	4
1191	200549	0	5	5	5	5	4	4	3	5	4	5	5	5	5	5	5	5	4	5	5	5	5	5	5	5	5	5	4	5	5	5	5	5	5	5	5	5	5	5	5	5	5	4	4	3	5	4	5
1192	200590	0	4	4	3	4	4	3	4	5	3	4	4	4	4	4	3	4	4	4	4	4	4	5	5	4	4	4	4	4	4	4	4	4	4	4	4	4	4	4	4	3	4	4	3	4	5	3	4
1193	200595	0	4	4	4	4	4	4	4	4	5	5	5	5	4	5	4	5	5	5	5	4	5	5	5	4	4	4	4	5	4	4	4	3	5	4	4	4	5	4	4	4	4	4	4	4	4	5	5
1194	200600	0	4	5	5	5	5	5	5	5	5	5	5	4	5	5	5	5	5	5	5	5	5	5	5	5	5	5	5	5	5	5	4	5	5	5	5	5	5	4	5	5	5	5	5	5	5	5	5
1195	200601	0	5	5	4	5	5	5	4	5	4	5	4	4	5	5	4	4	4	5	5	4	4	4	4	4	4	4	4	4	4	4	4	5	5	5	4	5	5	5	5	4	5	5	5	4	5	4	5
[truncated: 29 more columns]

## Sheet: Descriptions
schema_name	column_name	question	description	system_id	values
AITCS Spørgeskema	[når_vi_arbejder_i_team_indebærer_det_at_alle_teammedlemmer...]	Når vi arbejder i team indebærer det at alle teammedlemmer...		44598	Aldrig Sjældent Nogle gange Som regel Altid
AITCS Spørgeskema	[bliver_enige_om_målene_for_hver_patient_vi_plejer,_behandler_og_rehabiliterer.]	Bliver enige om målene for hver patient vi plejer, behandler og rehabiliterer.		44599	1= 2= 3= 4= 5=
AITCS Spørgeskema	[følger_de_mål_som_er_besluttet.]	Følger de mål som er besluttet.		44600	1= 2= 3= 4= 5=
AITCS Spørgeskema	[involverer_patienterne_i_at_sætte_mål_for_plejen,_behandlingen_og_rehabiliteringen.]	Involverer patienterne i at sætte mål for plejen, behandlingen og rehabiliteringen.		44601	1= 2= 3= 4= 5=
AITCS Spørgeskema	[lytter_til_patienternes_ønsker_for_deres_mål,_når_plejen,_behandlingen_og_rehabiliteringen_planlægges_af_teamet.]	Lytter til patienternes ønsker for deres mål, når plejen, behandlingen og rehabiliteringen planlægges af teamet.		44602	1= 2= 3= 4= 5=
AITCS Spørgeskema	[mødes_regelmæssigt_for_at_diskutere_patientens_pleje,_behandling_og_rehabilitering.]	Mødes regelmæssigt for at diskutere patientens pleje, behandling og rehabilitering.		44603	1= 2= 3= 4= 5=
AITCS Spørgeskema	[er_enige_om_at_organisationen_støtter_op_omkring_teamsamarbejde.]	Er enige om at organisationen støtter op omkring teamsamarbejde.		44604	1= 2= 3= 4= 5=
AITCS Spørgeskema	[koordinerer_de_sundhedsmæssige_og_sociale_tilbud_(fx_økonomi,_aktiviteter,_husarbejde,_bolig,_tilknytning_til_lokalsamfundet)_baseret_på_patientens_behov.]	Koordinerer de sundhedsmæssige og sociale tilbud (fx økonomi, aktiviteter, husarbejde, bolig, tilknytning til lokalsamfundet) baseret på patientens behov.		44605	1= 2= 3= 4= 5=
AITCS Spørgeskema	[anvender_forskellige_kommunikationsformer_(fx_breve,_e-mail,_elektroniske_patientjournaler,_telefon,_uformelle_samtaler_m.v.).]	Anvender forskellige kommunikationsformer (fx breve, e-mail, elektroniske patientjournaler, telefon, uformelle samtaler m.v.).		44606	1= 2= 3= 4= 5=
AITCS Spørgeskema	[når_vi_arbejder_i_team_indebærer_det_at_alle_teammedlemmer...]	Når vi arbejder i team indebærer det at alle teammedlemmer...		44608	Aldrig Sjældent Nogle gange Som regel Altid
AITCS Spørgeskema	[anvender_ensartet_kommunikation_mellem_teammedlemmerne_for_at_diskutere_patientens_pleje,_behandling_og_rehabilitering.]	Anvender ensartet kommunikation mellem teammedlemmerne for at diskutere patientens pleje, behandling og rehabilitering.		44609	1= 2= 3= 4= 5=
AITCS Spørgeskema	[er_involveret_i_at_sætte_mål_for_hver_patient.]	Er involveret i at sætte mål for hver patient.		44610	1= 2= 3= 4= 5=
AITCS Spørgeskema	[lytter_og_tager_hensyn_til_andre_teammedlemmers_synspunkter_/_perspektiver,_når_der_skal_træffes_beslutning_om_den_individuelle_pleje,_behandling_og_rehabilitering.]	Lytter og tager hensyn til andre teammedlemmers synspunkter / perspektiver, når der skal træffes beslutning om den individuelle pleje, behandling og rehabilitering.		44611	1= 2= 3= 4= 5=
AITCS Spørgeskema	[er_enige_om,_at_teamledereb_bestræber_sig_på_at_opnå_enighed_mellem_alle_parter,_når_der_skal_træffes_beslutning_om_pleje,_behandling_og_rehabiliteringsplan.]	Er enige om, at teamlederen bestræber sig på at opnå enighed mellem alle parter, når der skal træffes beslutning om pleje, behandling og rehabiliteringsplan.		44612	1= 2= 3= 4= 5=
AITCS Spørgeskema	[føler_at_de_hører_til_i_teamet.]	Føler at de hører til i teamet.		44613	1= 2= 3= 4= 5=
AITCS Spørgeskema	[fastsætter_deadlines_for_foranstaltninger_og_opfølgning_i_forhold_til_patientens_pleje,_behandling_og_rehabilitering.]	Fastsætter deadlines for foranstaltninger og opfølgning i forhold til patientens pleje, behandling og rehabilitering.		44614	1= 2= 3= 4= 5=
AITCS Spørgeskema	[er_enige_om_hvordan_den_planlagte_pleje,_behandling_og_rehabilitering_skal_kommunikeres_mellem_teammedlemmerne.]	Er enige om hvordan den planlagte pleje, behandling og rehabilitering skal kommunikeres mellem teammedlemmerne.		44615	1= 2= 3= 4= 5=
AITCS Spørgeskema	[overvejer_forskellige_alternativer_for_at_opnå_de_fælles_mål.]	Overvejer forskellige alternativer for at opnå de fælles mål.		44616	1= 2= 3= 4= 5=
AITCS Spørgeskema	[tilskynder_hinanden,_patienterne_og_deres_familier_til_at_anvende_vores_viden_og_færdigheder_for_at_udarbejde_pleje,_behandling_og_rehabiliteringsplanen.]	Tilskynder hinanden, patienterne og deres familier til at anvende vores viden og færdigheder for at udarbejde pleje, behandling og rehabiliteringsplanen.		44617	1= 2= 3= 4= 5=
AITCS Spørgeskema	[fokuserer_på_patienterne_i_teamsamarbejdet.]	Fokuserer på patienterne i teamsamarbejdet.		44618	1= 2= 3= 4= 5=
AITCS Spørgeskema	[arbejder_sammen_med_patienterne_og_pårørende_for_at_justere_pleje,_behandling_og_rehabiliteringsplanerne.]	Arbejder sammen med patienterne og pårørende for at justere pleje, behandling og rehabiliteringsplanerne.		44619	1= 2= 3= 4= 5=
AITCS Spørgeskema	[når_vi_arbejder_i_team_indebærer_det_at_alle_teammedlemmer...]	Når vi arbejder i team indebærer det at alle teammedlemmer...		44625	Aldrig Sjældent Nogle gange Som regel Altid
AITCS Spørgeskema	[har_lige_stor_indflydelse_i_teamsamarbejdet.]	Har lige stor indflydelse i teamsamarbejdet.		44626	1= 2= 3= 4= 5=
AITCS Spørgeskema	[hjælper_og_støtter_hinanden.]	Hjælper og støtter hinanden.		44627	1= 2= 3= 4= 5=
AITCS Spørgeskema	[respekterer_og_stoler_på_hinanden.]	Respekterer og stoler på hinanden.		44628	1= 2= 3= 4= 5=
AITCS Spørgeskema	[er_åbne_og_ærlige_over_for_hinanden.]	Er åbne og ærlige over for hinanden.		44629	1= 2= 3= 4= 5=
AITCS Spørgeskema	[ændrer_teamfunktionerne_baseret_på_fælles_konstruktiv_kritik.]	Ændrer teamfunktionerne baseret på fælles konstruktiv kritik.		44630	1= 2= 3= 4= 5=
AITCS Spørgeskema	[stræber_efter_at_opnå_gensidige_tilfredsstillende_løsninger_på_en_måde,_som_tilgodeser_alle.]	Stræber efter at opnå gensidige tilfredsstillende løsninger på en måde, som tilgodeser alle.		44631	1= 2= 3= 4= 5=
AITCS Spørgeskema	[forstår_grænserne_for_hvad_hver_og_en_kan_bidrage_med.]	Forstår grænserne for hvad hver og en kan bidrage med.		44632	1= 2= 3= 4= 5=
AITCS Spørgeskema	[indser_at_teammedlemmerne_i_teamet_har_overlappende_viden_og_færdigheder.]	Indser at teammedlemmerne i teamet har overlappende viden og færdigheder.		44633	1= 2= 3= 4= 5=
AITCS Spørgeskema	[støtter_at_patientens_behov/ønsker_er_i_centrum.]	Støtter at patientens behov/ønsker er i centrum.		44634	1= 2= 3= 4= 5=
AITCS Spørgeskema	[skaber_en_atmosfære_af_samarbejde_i_teamet,_når_det_omhandler_patientens_situation,_foranstaltninger_og_mål.]	Skaber en atmosfære af samarbejde i teamet, når det omhandler patientens situation, foranstaltninger og mål.		44635	1= 2= 3= 4= 5=
AITCS Spørgeskema	[skaber_en_fælles_følelse_af_tillid_mellem_teammedlemmerne.]	Skaber en fælles følelse af tillid mellem teammedlemmerne.		44636	1= 2= 3= 4= 5=
AITCS Spørgeskema	[når_vi_arbejder_i_team_indebærer_det_at_alle_teammedlemmer...]	Når vi arbejder i team indebærer det at alle teammedlemmer...		44638	Aldrig Sjældent Nogle gange Som regel Altid
AITCS Spørgeskema	[anvender_en_bestemt_definition_for_interprofessionel_samarbejde_på_arbejdsstedet.]	Anvender en bestemt definition for interprofessionel samarbejde på arbejdsstedet.		44639	1= 2= 3= 4= 5=
AITCS Spørgeskema	[orienterer_hinanden_i_forhold_til_de_mål_der_er_sat_for_patienten.]	Orienterer hinanden i forhold til de mål der er sat for patienten.		44640	1= 2= 3= 4= 5=
AITCS Spørgeskema	[opmuntrer_og_støtter_åben_kommunikation,_og_inkluderer_patienter_og_deres_pårørende_i_teammøderne.]	Opmuntrer og støtter åben kommunikation, og inkluderer patienter og deres pårørende i teammøderne.		44641	1= 2= 3= 4= 5=
AITCS Spørgeskema	[løser_konflikterne_på_en_måde,_som_der_er_blevet_enighed_om.]	Løser konflikterne på en måde, som der er blevet enighed om.		44642	1= 2= 3= 4= 5=
AITCS Spørgeskema	[støtter_at_hovedansvaret_for_plejen,_behandlingen_og_rehabiliteringen_skifter_mellem_teammedlemmerne_afhængig_af_patientens_behov..]	Støtter at hovedansvaret for plejen, behandlingen og rehabiliteringen skifter mellem teammedlemmerne afhængig af patientens behov.		44643	1= 2= 3= 4= 5=
AITCS Spørgeskema	[sammen_udpeger_teamlederen_for_teamet.]	Sammen udpeger teamlederen for teamet.		44644	1= 2= 3= 4= 5=
AITCS Spørgeskema	[åbent_støtter_patientens_deltagelse_i_teammøderne.]	Åbent støtter patientens deltagelse i teammøderne.		44645	1= 2= 3= 4= 5=
RIPLS spørgeskema	[hvilken_type_elev/studerende_er_du?]	Hvilken type elev/studerende er du?		42511	1=Sygeplejestuderende 2=Medicinstuderende 3=Fysioterapeutstuderende 4=Ergoterapeutstuderende 5=Pædagogstuderende 6=Socialrådgiverstuderende 7=Diætiststuderende 8=Social- og sundhedsassistentelev 9=Andet
RIPLS spørgeskema	[hvilket_semester/praktik/modul_er_du_på?]	Hvilket semester/praktik/modul er du på?		42512
RIPLS spørgeskema	[hvor_har_du_klinisk_ophold?]	Hvor har du klinisk ophold?		42513	1=Distriktspsykiatrien 2=PAM (skadestue) 3=SL2 4=SL3 5=SL4 6=SL5 7=Psyk. Klinik
RIPLS spørgeskema	[spørgsmål_8]	<strong></strong>Udsagn om opfattelse af interprofessionel læring.		42516	Helt uenig Uenig Hverken eller Enig Meget enig
RIPLS spørgeskema	[at_være_i_et_interprofessionelt_forløb_med_andre_studerende_vil_hjælpe_mig_til_at_blive_en_mere_effektiv_del_af_et_sundhedsteam.]	At være i et interprofessionelt forløb med andre studerende vil<br /> hjælpe mig til at blive en mere effektiv del af et sundhedsteam.		42517	1= 2= 3= 4= 5=
RIPLS spørgeskema	[patienter_ville_i_sidste_ende_have_fordel_af,_at_studerende_inden_for_det_sundhedsfaglige_område_samarbejdede_interprofessionelt_om_at_løse_patientproblemer.]	Patienter ville i sidste ende have fordel af, at studerende inden for<br /> det sundhedsfaglige område samarbejdede interprofessionelt om<br /> at løse patientproblemer.		42518	1= 2= 3= 4= 5=
RIPLS spørgeskema	[at_være_i_et_interprofessionelt_forløb_med_andre_sundhedsfaglige_studerende_vil_øge_min_evne_til_at_forstå_kliniske_problemstillinger.]	At være i et interprofessionelt forløb med andre sundhedsfaglige<br /> studerende vil øge min evne til at forstå kliniske problemstillinger.		42519	1= 2= 3= 4= 5=
RIPLS spørgeskema	[at_være_i_et_interprofessionelt_klinisk_forløb_med_andre_sundhedsfaglige_studerende_under_studiet_vil_forbedre_faglige_relationer_efter_endt_uddannelse.]	At være i et interprofessionelt klinisk forløb med andre<br /> sundhedsfaglige studerende under studiet vil forbedre faglige<br /> relationer efter endt uddannelse.		42520	1= 2= 3= 4= 5=
RIPLS spørgeskema	[kommunikationsfærdigheder_bør_læres_sammen_med_studerende_fra_andre_sundhedsfaglige_områder.]	Kommunikationsfærdigheder bør læres sammen med studerende<br /> fra andre sundhedsfaglige områder.		42521	1= 2= 3= 4= 5=
RIPLS spørgeskema	[spørgsmål_14]	Tværfaglige uddannelsesforløb vil hjælpe mig til at tænke positivt<br /> om andre sundhedsfaglige personer.		42522	1= 2= 3= 4= 5=
RIPLS spørgeskema	[]			42524	Helt uenig Uenig Hverken eller Enig Meget enig
RIPLS spørgeskema	[for_at_få_tværfaglige_uddannelsesforløb_af_mindre_grupper_af_studerende_til_at_fungere,_er_det_nødvendigt_at_de_studerende_har_tillid_til_og_respekterer_hinanden.]	For at få tværfaglige uddannelsesforløb af mindre grupper af<br /> studerende til at fungere, er det nødvendigt at de studerende har<br /> tillid til og respekterer hinanden.		42525	1= 2= 3= 4= 5=
RIPLS spørgeskema	[det_er_væsentligt,_at_alle_studerende_inden_for_de_forskellige_sundhedsfaglige_områder_lærer_at_arbejde_effektivt_sammen.]	Det er væsentligt, at alle studerende inden for de forskellige<br /> sundhedsfaglige områder lærer at arbejde effektivt sammen.		42526	1= 2= 3= 4= 5=
RIPLS spørgeskema	[tværfaglige_uddannelsesforløb_vil_hjælpe_mig_til_at_forstå_mine_egne_fagprofessionelle_begrænsninger.]	Tværfaglige uddannelsesforløb vil hjælpe mig til at forstå mine<br /> egne fagprofessionelle begrænsninger.		42527	1= 2= 3= 4= 5=
RIPLS spørgeskema	[jeg_har_ikke_lyst_til_at_spilde_min_tid_på_at_være_i_tværfaglige_uddannelsesforløb_med_studerende_fra_andre_sundhedsfaglige_områder.]	Jeg har ikke lyst til at spilde min tid på at være i tværfaglige<br /> uddannelsesforløb med studerende fra andre sundhedsfaglige<br /> områder.		42528	1= 2= 3= 4= 5=
RIPLS spørgeskema	[det_er_ikke_nødvendigt_for_studerende_inden_for_det_sundhedsfaglige_område_at_være_i_tværfaglige_uddannelsesforløb.]	Det er ikke nødvendigt for studerende inden for det<br /> sundhedsfaglige område at være i tværfaglige uddannelsesforløb.		42529	1= 2= 3= 4= 5=
RIPLS spørgeskema	[kliniske_problemløsningsfærdigheder_bør_kun_læres_med_studerende_fra_mit_eget_sundhedsfaglige_område.]	Kliniske problemløsningsfærdigheder bør kun læres med<br /> studerende fra mit eget sundhedsfaglige område.		42530	1= 2= 3= 4= 5=
RIPLS spørgeskema	[tværfaglige_forløb_med_studerende_fra_andre_sundhedsfaglige_områder_vil_hjælpe_mig_til_bedre_at_kunne_kommunikere_med_patienter_og_andre_sundhedsfaglige_personer.]	Tværfaglige forløb med studerende fra andre sundhedsfaglige<br /> områder vil hjælpe mig til bedre at kunne kommunikere med<br /> patienter og andre sundhedsfaglige personer.		42531	1= 2= 3= 4= 5=
RIPLS spørgeskema	[]			42533	Helt uenig Uenig Hverken eller Enig Meget enig
RIPLS spørgeskema	[jeg_vil_gerne_tage_mod_muligheden_for_at_deltage_i_tværfaglige_projekter_med_mindre_grupper_af_andre_sundhedsfaglige_studerende.]	Jeg vil gerne tage mod muligheden for at deltage i tværfaglige<br /> projekter med mindre grupper af andre sundhedsfaglige<br /> studerende.		42534	1= 2= 3= 4= 5=
RIPLS spørgeskema	[tværfaglige_uddannelsesforløb_vil_hjælpe_med_at_tydeliggøre,_hvilken_type_af_problemer_patienten_har.]	Tværfaglige uddannelsesforløb vil hjælpe med at tydeliggøre,<br /> hvilken type af problemer patienten har.		42535	1= 2= 3= 4= 5=
RIPLS spørgeskema	[tværfaglige_uddannelsesforløb_under_studiet_vil_gøre_mig_til_en_bedre_teamworker.]	Tværfaglige uddannelsesforløb under studiet vil gøre mig til en<br /> bedre teamworker.		42536	1= 2= 3= 4= 5=
RIPLS spørgeskema	[sygeplejerskers,_terapeuters,_psykologers_og_socialrådgiveres_funktion_er_hovedsageligt_at_yde_læger_støtte.]	Sygeplejerskers, terapeuters, psykologers og socialrådgiveres<br /> funktion er hovedsageligt at yde læger støtte.		42537	1= 2= 3= 4= 5=
RIPLS spørgeskema	[jeg_er_ikke_sikker_på,_hvad_min_fremtidige_fagprofessionelle_rolle_bliver.]	Jeg er ikke sikker på, hvad min fremtidige fagprofessionelle rolle<br /> bliver.		42538	1= 2= 3= 4= 5=
RIPLS spørgeskema	[jeg_er_nødt_til_at_tilegne_mig_meget_mere_viden_og_flere_færdigheder_end_studerende_fra_andre_fagområder.]	Jeg er nødt til at tilegne mig meget mere viden og flere<br /> færdigheder end studerende fra andre fagområder.		42539	1= 2= 3= 4= 5=
RIPLS spørgeskema	[der_er_kun_et_mindre_overlap_mellem_min_fremtidige_rolle_og_den_rolle,_som_andre_sundhedsprofessionelle_inden_for_andre_fagområder_har.]	Der er kun et mindre overlap mellem min fremtidige rolle og den<br /> rolle, som andre sundhedsprofessionelle inden for andre<br /> fagområder har.		42540	1= 2= 3= 4= 5=
RIPLS spørgeskema	[jeg_vil_føle_mig_ilde_til_mode,_hvis_en_studerende_fra_et_andet_fagområde_vidste_mere_om_et_emne_fra_mit_eget_fagområde,_end_jeg_selv_gjorde.]	Jeg vil føle mig ilde til mode, hvis en studerende fra et andet<br /> fagområde vidste mere om et emne fra mit eget fagområde, end<br /> jeg selv gjorde.		42541	1= 2= 3= 4= 5=
RIPLS spørgeskema	[]			42543	Helt uenig Uenig Hverken eller Enig Meget enig
RIPLS spørgeskema	[i_min_professionelle_rolle_vil_der_i_stor_udstrækning_være_mulighed_for_at_bruge_min_egen_dømmekraft.]	I min professionelle rolle vil der i stor udstrækning være mulighed<br /> for at bruge min egen dømmekraft.		42544	1= 2= 3= 4= 5=
RIPLS spørgeskema	[at_nå_frem_til_en_form_for_diagnose_vil_være_min_rolles_primære_funktion.]	At nå frem til en form for diagnose vil være min rolles primære<br /> funktion.		42545	1= 2= 3= 4= 5=
RIPLS spørgeskema	[som_professionel_vil_mit_primære_ansvar_være_at_behandle_min_patient.]	Som professionel vil mit primære ansvar være at behandle min<br /> patient.		42546	1= 2= 3= 4= 5=
RIPLS spørgeskema	[jeg_vil_gerne_kunne_sætte_mig_ind_i_patientens_syn_på_problemet.]	Jeg vil gerne kunne sætte mig ind i patientens syn på problemet.		42547	1= 2= 3= 4= 5=
RIPLS spørgeskema	[det_er_vigtigt_for_mig_at_skabe_tillid_mellem_mig_og_min_patient.]	Det er vigtigt for mig at skabe tillid mellem mig og min patient.		42548	1= 2= 3= 4= 5=
RIPLS spørgeskema	[jeg_forsøger_at_udvise_empati_overfor_mine_patienter.]	Jeg forsøger at udvise empati overfor mine patienter.		42549	1= 2= 3= 4= 5=
RIPLS spørgeskema	[det_er_vigtigt_at_tænke_på_patienten_som_en_individuel_person_for_at_finde_den_rette_behandling.]	Det er vigtigt at tænke på patienten som en individuel person for<br /> at finde den rette behandling.		42550	1= 2= 3= 4= 5=
RIPLS spørgeskema	[inden_for_mit_fag_er_det_nødvendigt_at_kunne_interagere_og_samarbejde_med_patienter.]	Inden for mit fag er det nødvendigt at kunne interagere og<br /> samarbejde med patienter.		42551	1= 2= 3= 4= 5=
