# Supplementary material for: Interprofessional clinical training in mental health improves students’ readiness for interprofessional collaboration: a non-randomized intervention study
Source: BMC Med Educ. 2019 Jan 18;19:27. doi: 10.1186/s12909-019-1465-6 (PMC6339379; doi:10.1186/s12909-019-1465-6)
Supplement: Supplementary file 2 — AITCS Spreadsheet. Assessment of Interprofessional Team Collaboration Scale (AITCS) dataset. (XLSX 46 kb) [file 12909_2019_1465_MOESM2_ESM.xlsx]

## Sheet: Data
ID	Participant_id	Sex	Education	Stage of Education (Term)	Unit	PostQ1	PostQ2	PostQ3	PostQ4	PostQ5	PostQ6	PostQ7	PostQ8	PostQ9	PostQ10	PostQ11	PostQ12	PostQ13	PostQ14	PostQ15	PostQ16	PostQ17	PostQ18	PostQ19	PostQ20	PostQ21	PostQ22	PostQ23	PostQ24	PostQ25	PostQ26	PostQ27	PostQ28	PostQ29	PreQ1	PreQ2	PreQ3	PreQ4	PreQ5	PreQ6	PreQ7	PreQ8	PreQ9	PreQ10	PreQ11	PreQ12	PreQ13	PreQ14	PreQ15
1001	188596	0
1002	188877	0	1	4	0	4	4	4	4	4	5	5	5	4	5	2	4	4	4	4	5	2	2	2	3	4	4	4	4	4	5	5	5	5	4	4	4	4	4	4	5	5	4	5	5	5	4	4	4
1003	188878	0	1	4	1	4	5	4	2	3	4	4	4	3	4	3	3	3	4	4	3	2	1	2	3	4	4	2	4	4	4	4	4	4	4	5	5	4	3	4	5	5	4	4	5	5	4	4	4
1004	188879	1	1	4	1	5	5	5	5	5	5	5	5	5	5	5	5	5	5	5	5	1	1	5	1	5	5	3	2	5	5	5	5	5	1	1	1	1	1	1	1	1	1	4	4	5	5	5	5
1005	188880	1	1	4	1	4	4	4	4	4	4	4	4	4	4	2	4	3	4	3	3	2	2	3	2	2	4	2	4	4	4	4	4	4	3	3	3	3	2	4	4	4	3	3	3	3	4	4	3
1006	188881	0	1	4	1	5	5	4	4	4	5	5	5	5	5	4	4	4	5	3	5	2	2	2	3	2	4	1	3	5	5	5	5	5	4	3	4	4	3	4	5	5	5	5	5	5	4	4	4
1007	188883	0	1	4	0	4	4	4	4	4	4	4	4	4	4	4	4	4	4	4	4	2	4	4	3	3	4	2	3	4	5	5	5	5	5	4	4	5	5	4	5	5	5	4	5	5	4	4	5
1008	188597	1	2	10	1	4	4	4	4	4	4	4	4	4	5	5	5	4	4	4	4	2	2	4	2	2	5	3	4	4	5	5	4	4	4	5	4	4	4	3	4	5	3	4	4	3	4	4	4
1009	189056	0	8	3	0	4	4	4	4	4	4	5	5	4	4	4	5	4	4	4	4	2	2	2	4	1	4	3	5	4	5	5	4	5	4	4	4	4	4	4	4	4	4	5	4	4	4	4	4
1010	189164	0	8	3	1	5	5	5	5	3	4	5	5	5	4	4	3	4	2	4	4	1	1	1	4	2	4	2	3	4	5	5	5	5	4	4	4	5	5	5	5	5	5	1	1	1	5	3	4
1011	189051	0	8	2	1	5	4	5	4	5	5	5	5	5	5	5	5	3	5	4	4	2	2	2	4	1	4	2	3	4	5	5	4	4	5	5	5	5	5	5	5	5	5	5	5	5	4	5	5
1012	188882	0	1	6	1	5	5	5	5	5	4	5	5	5	5	5	5	5	5	5	4	3	3	5	2	5	4	1	4	5	5	5	5	5	4	4	4	3	4	4	5	5	4	5	5	5	4	5	5
1013	189314	0	8	3	1	4	5	5	5	5	4	5	5	4	5	5	5	5	5	5	5	4	2	2	3	4	5	2	3	5	5	5	5	5	4	5	5	4	5	5	5	5	5	5	5	5	5	5	5
1014	189049	0	8	3	0	4	4	5	5	4	4	5	5	4	5	5	5	4	5	5	5	5	4	3	3	3	5	2	3	4	5	5	5	5	4	4	3	3	3	4	5	5	5	5	5	5	5	5	5
1015	189054	0	8	3	0	4	4	4	4	4	4	4	4	4	4	4	3	3	4	4	3	3	3	3	3	3	4	3	4	4	4	4	4	4	4	4	4	4	3	3	4	4	4	3	4	3	3	3	4
1016	189058	0	8	3	0	5	4	4	4	4	4	4	4	4	5	5	4	4	3	4	4	4	3	3	3	2	3	3	4	4	4	4	4	4	5	4	4	4	4	4	4	4	4	5	5	4	4	3	4
1017	188884	0	1	4	0	5	4	5	4	4	4	4	4	5	5	4	4	5	5	4	4	2	2	3	3	3	4	4	4	5	5	4	5	5	5	4	5	4	3	3	4	4	5	5	4	3	4	5	4
1018	189052	1	8	3	1	5	5	5	5	5	5	4	5	4	5	5	5	5	5	5	5	2	2	2	3	1	5	3	3	5	5	5	5	5	4	4	5	5	5	4	5	5	5	4	5	5	4	5	5
1019	189055	0	8	3	0	5	5	5	5	5	5	5	5	5	5	5	5	5	5	5	5	2	3	3	3	3	4	3	5	5	5	5	5	5	5	5	5	5	5	5	5	5	5	5	5	5	5	5	5
1020	189095	0	1	4	1	4	4	5	5	4	4	5	5	4	5	5	5	5	4	4	5	3	2	2	2	3	4	2	3	4	5	5	4	5	4	4	4	4	4	4	4	4	4	4	4	4	4	4	4
1021	189053	0	8	3	1	3	4	4	5	3	5	4	4	5	3	2	4	2	3	4	4	4	1	2	2	3	5	2	5	5	5	5	5	4	5	3	5	5	4	5	5	5	5	5	4	4	4	5	5
1022	189549	1	2	10	0	4	4	4	5	4	3	5	5	4	3	4	4	4	4	4	3	2	2	4	3	3	4	3	5	5	4	5	5	5	5	5	4	4	3	4	5	4	4	4	4	4	3	4	4
1023	189550	1	2	10	1	5	5	5	5	5	5	5	5	5	4	4	3	4	4	4	4	4	3	4	3	3	4	4	4	4	5	4	4	4	5	5	5	5	4	4	4	4	4	4	4	4	4	5	4
1024	189551	0	2	10	0	5	5	5	5	5	5	5	5	5	5	5	5	5	5	5	5	1	2	4	2	5	4	3	4	5	5	5	5	5	5	5	5	5	5	5	5	5	5	5	4	5	5	5	5
1025	189601	0	9	4	1	5	5	5	5	4	5	5	4	5	5	5	4	5	5	5	5	1	2	4	2	2	5	1	1	5	5	4	5	3	4	3	5	5	3	3	5	4	2	5	5	4	4	5	4
1026	189593	0	1	4	0	4	4	5	5	3	4	4	5	5	4	4	3	4	3	4	5	5	3	4	3	2	3	3	4	4	5	5	5	5	5	4	5	4	3	5	4	4	5	4	5	5	4	4	5
1027	189594	0	1	4	0	3	5	5	4	5	5	5	4	4	5	5	5	5	4	5	5	2	3	3	2	3	4	3	3	4	5	5	5	5	4	5	4	5	4	5	5	4	4	4	5	5	4	5	5
1028	189595	0	1	4	1	5	5	5	5	3	4	5	5	5	4	3	4	5	4	5	4	1	4	2	2	5	4	2	4	5	5	5	5	5	5	5	5	5	4	5	4	5	4	5	3	4	5	4	4
1029	189596	0	1	4	1	5	5	5	5	4	4	4	5	5	5	4	4	4	4	5	4	3	2	2	2	2	4	2	4	4	4	4	4	4	4	4	4	4	3	5	5	5	4	4	4	4	4	4	4
1030	189597	0	1	4	1	4	4	4	4	4	4	5	5	5	5	5	5	5	5	5	5	1	1	2	2	2	4	3	3	4	5	5	4	5	5	5	4	4	4	5	5	5	5	5	5	5	5	5	5
1031	189602	0	1	4	0	4	4	4	4	4	4	4	4	4	4	4	4	4	4	4	4	1	1	1	2	2	3	2	2	4	4	4	4	4	5	5	5	5	5	5	5	5	5	5	5	5	5	4	4
1032	189603	0	1	4	0	4	4	4	4	4	4	4	4	4	5	5	5	4	4	4	4	2	2	3	2	4	3	3	4	4	4	4	4	4	4	4	4	4	4	4	4	4	4	4	4	4	4	4	4
1033	189604	1	1	4	0	4	4	3	5	3	4	4	4	2	3	3	2	4	2	3	3	4	2	4	3	2	5	3	5	5	5	5	5	5	4	4	4	4	3	3	5	4	4	4	3	3	4	4	4
1034	189605	0																																	5	5	5	5	4	4	5	5	5	5	4	5	4	4	4
1035	189598	0	1	4	1	5	5	5	5	5	5	5	5	4	5	5	5	5	5	5	5	3	1	1	2	3	4	2	4	5	5	5	5	5	4	3	4	4	4	5	5	5	5	4	5	5	4	5	5
1036	189689	0	1	4	1	5	5	5	5	3	5	5	5	5	4	5	5	4	5	5	5	4	2	5	3	5	4	3	4	5	5	5	5	5	4	5	4	4	3	4	5	4	4	4	4	4	4	4	3
1037	190835	0	8	2	0	4	5	5	5	4	5	5	5	5	4	4	4	5	5	5	5	4	4	5	3	4	4	3	4	5	5	5	5	5	4	5	5	5	4	5	5	5	5	4	4	4	5	5	5
1038	190837	0	8	2	0	4	4	4	4	4	4	4	4	4	3	3	2	3	3	3	3	3	3	3	3	3	3	3	3	3	3	3	3	3	4	3	4	4	3	4	4	4	3	3	3	3	3	3	4
1039	190838	0	8	2	0	4	4	4	4	4	4	5	4	4	4	4	3	4	3	3	3	3	3	3	3	3	3	3	3	3	3	3	3	3	5	4	5	4	4	3	5	5	5	5	5	4	4	4	4
1040	190839	0																																	4	3	5	4	4	5	4	4	4	5	4	4	4	4	3
1041	190840	0	8	2	1	5	4	5	4	4	5	4	4	4	5	4	4	4	4	5	4	2	2	2	3	4	4	3	4	5	5	5	5	5	5	4	5	4	4	5	4	4	3	5	4	4	4	4	5
1042	190841	0	8	2	0	5	5	5	5	5	5	5	5	5	5	5	4	5	5	5	5	1	4	3	2	2	5	1	3	5	5	5	5	5	5	5	5	5	5	5	5	5	5	5	5	4	5	5	5
1043	190842	0	8	3	0	5	5	5	5	5	5	5	2	5	5	4	4	5	5	5	5	4	1	3	2	1	5	4	3	5	5	5	5	5	5	5	5	5	4	4	4	5	4	5	5	5	5	4	5
1044	191021	0	2	10	0	4	5	4	4	3	4	4	4	4	4	2	4	4	4	4	4	3	3	4	3	4	4	3	4	5	5	5	4	4	5	5	4	4	4	4	4	4	4	4	3	3	4	5	4
1045	191022	0	2	10	1	5	5	5	4	4	5	5	5	5	5	5	4	5	4	5	5	4	2	5	4	2	4	4	4	5	5	5	5	5	5	4	5	5	5	3	5	4	4	4	4	2	3	4	2
1046	191128	0	9	2	1	5	5	5	5	5	5	5	5	5	5	5	5	5	5	5	5	2	5	3	3	4	5	4	5	5	5	5	5	5	4	5	5	5	5	5	4	5	4	5	5	5	5	5	5
1047	191129	1	9	2	1	5	5	5	5	4	5	4	4	5	5	5	5	5	5	4	4	3	2	3	3	4	5	2	4	4	5	4	5	5	4	5	4	4	4	4	4	4	4	5	4	4	4	4	4
1048	191910	0	1	4	0	4	4	5	4	2	4	4	4	4	3	3	4	4	3	4	4	2	4	2	3	2	4	2	4	4	5	5	5	5	3	4	4	3	3	4	5	5	4	3	4	4	4	3	4
1049	191911	0	1	4	0	4	4	3	4	3	4	4	4	4	4	3	2	4	2	4	4	4	3	3	4	3	4	4	4	4	4	4	4	4	4	4	4	4	3	4	4	4	4	3	3	2	4	3	4
1050	191912	0	1	4	0	3	4	5	4	4	4	4	4	3	3	3	4	4	1	3	3	1	4	3	3	2	5	3	5	5	5	5	5	5	4	3	3	4	4	3	5	5	3	3	3	4	3	1	3
1051	191913	0
1052	191914	0																																	5	4	5	5	4	5	5	5	5	5	5	5	5	4	5
1053	191915	0	1	4	0	5	5	4	4	3	3	4	5	4	5	5	5	4	4	4	4	2	4	3	3	3	4	1	5	5	5	5	5	5	4	4	4	4	3	5	5	5	4	5	5	4	4	4	4
1054	191916	0	1	4	1	5	5	5	5	4	5	4	5	5	5	5	5	4	5	5	5	1	4	2	2	2	4	3	5	5	5	5	5	5	5	4	5	5	5	5	5	5	5	5	4	4	5	5	5
1055	191917	0																																	5	5	5	5	4	3	5	5	3	5	3	4	3	4	4
1056	191918	0	1	4	1	4	4	5	3	3	4	4	5	4	4	3	3	4	4	4	3	3	5	3	1	1	4	1	4	5	5	5	5	5	4	3	4	4	4	4	4	4	4	5	4	4	4	4	4
1057	191919	0	1	4	1	4	4	4	5	5	4	4	5	5	5	5	5	5	5	5	5	1	3	1	1	3	4	1	5	5	5	5	4	4	4	4	5	4	4	5	5	4	4	5	5	5	4	5	5
1058	191920	0	1	4	1	5	5	4	3	4	5	5	5	4	5	5	4	3	4	4	5	1	2	3	2	1	3	1	3	5	5	5	5	5	5	5	4	4	4	5	5	5	4	5	5	4	4	5	4
1059	193099	1	8	3	0	4	4	5	3	4	4	5	5	5	5	4	3	4	3	4	4	4	4	4	4	4	4	4	3	4	5	4	4	4	4	2	4	3	3	4	4	4	4	4	4	3	4	4	4
1060	193100	0	8	2	0	4	4	4	4	3	4	5	4	4	5	3	4	3	4	3	2	3	1	1	2	2	5	3	5	5	5	5	5	5	5	5	5	5	3	5	5	4	4	5	3	4	4	4	5
1061	193101	0	8	3	1	4	4	4	4	4	5	5	5	4	4	5	5	3	4	4	3	3	2	3	3	3	4	1	5	5	5	5	5	5	4	3	4	4	4	3	5	4	3	5	4	5	4	3	3
1062	193102	0	8	3	1	4	5	4	4	3	5	5	5	4	5	5	4	4	5	5	5	4	4	4	4	2	4	3	3	3	5	5	5	5	4	5	5	5	3	5	5	5	4	4	5	3	5	5	5
1063	193103	0	8	2	0	5	5	5	5	5	5	5	5	5	5	5	5	5	5	5	5	5	3	1	3	1	5	1	3	5	5	5	5	5	4	3	4	5	5	3	5	5	5	5	4	5	5	5	5
1064	193104	0	8	3	0	5	5	5	4	5	5	5	2	5	5	4	4	5	5	5	5	4	1	3	2	1	5	4	3	5	5	5	5	5	5	5	4	5	4	5	1	2	4	4	4	4	1	4	5
1065	193105	0																																	4	4	5	2	3	3	5	5	3	4	4	3	3	4	4
1066	193106	0	8	3	0	5	5	5	5	4	5	5	3	4	5	5	4	4	5	5	5	1	1	4	3	1	5	3	4	4	5	5	5	5	4	3	4	3	3	4	5	4	3	4	5	4	4	4	3
1067	193107	0	8	2	0	5	5	5	4	5	5	5	4	5	5	5	5	5	5	5	5	5	5	3	2	1	4	3	5	4	5	5	5	5	3	4	4	4	4	5	4	2	5	4	5	4	5	5	5
1068	193108	0	8	3	1	4	3	4	4	4	5	4	5	3	5	3	4	3	3	4	4	4	2	3	3	3	4	3	4	4	5	5	5	5	4	3	5	4	3	3	5	5	3	4	4	4	4	4	4
1069	193109	0	8	3	1	4	4	3	4	3	5	4	4	4	5	5	3	2	4	3	4	3	2	3	4	1	4	3	4	4	4	4	4	4	4	3	4	4	3	4	4	4	3	5	5	3	3	4	4
1070	194993	0																																	5	5	4	4	5	5	5	5	4	5	5	5	5	5	5
1071	194994	0																																	4	4	4	5	5	5	5	4	4	5	5	5	4	4	4
1072	194995	1	1	6	0	4	4	4	4	4	4	5	4	4	4	3	3	3	4	4	4	2	2	2	2	2	4	2	3	4	4	4	4	4	4	4	4	4	4	4	5	4	4	4	3	3	3	4	4
1073	194996	1	9	4	1	4	4	4	4	5	5	4	4	4	4	4	4	5	4	4	4	2	2	2	2	4	4	4	4	5	5	5	5	5	4	4	5	4	4	3	4	4	5	5	5	5	4	4	4
1074	195015	1	2	10	1	4	4	4	4	3	5	5	4	4	3	3	3	3	3	4	3	2	2	3	4	2	4	4	5	5	5	5	4	4	5	4	3	5	3	5	5	4	4	3	3	3	5	5	3
1075	195016	1																																	5	5	5	5	4	5	4	4	4	5	5	5	4	4	4
1076	195017	1	2	10	0	4	4	3	4	3	4	4	4	3	3	3	3	4	4	3	4	2	2	3	3	4	4	3	4	4	4	4	3	4	4	4	4	5	3	4	5	4	4	4	4	3	4	4	3
1077	195329	0	1	3	0	5	4	4	4	4	5	4	3	3	5	5	5	5	5	4	4	2	1	3	3	1	4	2	5	5	5	5	5	5	4	3	4	3	4	4	4	3	4	5	5	4	4	4	4
1078	195330	0																																	4	4	4	4	4	4	5	5	5	4	4	4	4	4	4
1079	195333	0	1	3	1	4	4	3	3	3	5	4	3	4	3	3	3	4	3	3	3	2	2	2	3	4	4	4	4	4	5	4	5	5	4	4	4	4	3	2	4	4	4	3	4	4	4	4	3
1080	195334	0	1	3	1	5	5	3	4	5	4	5	4	4	5	5	5	4	4	4	4	2	1	3	3	2	3	4	4	4	5	5	5	3	5	4	4	5	3	4	4	5	4	4	4	4	4	4	4
1081	195335	0	1	3	1	5	4	5	4	4	5	4	4	4	4	4	4	4	4	4	4	3	3	3	3	3	4	1	4	4	5	5	5	5	5	4	4	4	4	4	4	5	5	4	4	4	4	4	4
1082	195336	0	1	4	1	3	5	5	5	3	4	4	3	4	4	4	5	5	3	4	4	4	4	3	3	3	4	2	3	4	5	5	5	4	4	4	4	4	3	4	4	3	4	5	5	5	4	4	3
1083	195337	0	1	4	1	4	5	5	4	4	5	5	4	5	5	5	4	4	5	5	5	5	2	3	4	4	4	5	5	5	5	5	5	5	5	5	5	4	5	4	5	5	4	5	5	5	5	5	5
1084	195338	0	1	4	1	5	5	5	5	4	5	5	5	5	5	5	5	5	5	5	5	3	1	1	1	2	4	1	5	5	5	5	5	5	5	5	5	5	5	5	5	5	5	5	5	5	5	5	5
1085	195339	1	1	3	1	5	5	5	5	5	5	5	3	5	5	5	3	5	5	5	4	3	2	5	3	1	4	4	5	5	5	5	5	5	5	5	5	5	2	2	5	3	5	5	5	3	5	5	5
1086	195340	1	1	4	1	4	5	5	5	5	5	5	5	5	5	5	5	4	4	5	5	1	1	1	1	4	5	3	4	4	5	5	5	5	5	4	4	5	3	3	5	5	5	5	5	5	5	5	5
1087	195341	0	8	2	0	4	4	4	4	4	4	4	4	2	4	2	2	4	2	2	2	2	2	2	2	4	4	2	4	4	4	4	4	4	4	4	4	4	4	4	4	4	2	4	2	2	4	2	2
1088	195342	0	1	3	0	4	4	4	4	4	4	5	5	5	5	5	5	5	4	4	4	2	2	3	3	2	4	2	4	4	5	5	5	4	5	4	4	4	4	4	5	5	4	4	4	4	4	4	4
1089	195343	0	1	4	0	4	4	5	5	4	5	5	5	5	5	5	3	4	4	4	5	3	1	2	2	4	3	1	4	5	5	5	5	5	5	4	5	5	4	5	5	5	5	5	5	5	5	5	4
1090	195344	0	1	3	0	5	5	5	5	4	4	5	5	5	5	5	5	5	5	3	3	3	4	5	3	4	5	1	3	5	5	5	5	5	5	3	3	5	3	5	5	5	3	5	3	5	4	5	5
1091	195345	0	1	3	0	5	3	5	5	4	5	5	5	5	5	5	5	5	5	3	3	3	4	5	3	4	5	1	3	5	5	5	5	5	4	4	5	4	4	3	4	4	4	4	4	3	4	4	3
1092	195346	0	1	4	1	5	5	5	5	4	5	5	5	5	5	5	4	5	5	5	5	1	1	1	1	1	4	3	5	5	5	5	5	5	5	5	5	5	3	4	5	5	5	5	3	4	4	5	5
1093	195597	0	2	10	0	4	4	4	4	3	4	5	4	4	4	3	4	4	4	4	4	2	3	4	3	3	5	4	4	4	4	4	4	4	4	4	4	4	3	4	5	4	4	4	3	4	4	4	4
1094	195598	1	2	10	1	4	4	4	4	5	5	4	5	4	4	4	4	4	4	3	5	2	3	2	3	2	4	4	4	4	5	5	5	5	3	4	4	4	3	4	5	4	4	4	3	2	2	3	3
1095	195599	0	2	10	0	3	3	3	3	4	2	3	4	3	5	5	5	3	4	4	3	1	2	2	2	2	3	2	5	4	5	5	5	5	3	3	3	3	4	2	3	4	3	5	5	5	3	4	4
1096	195866	0	9	4	1	4	4	4	4	4	4	5	4	4	5	5	5	4	4	4	4	1	3	3	3	4	4	3	5	4	5	5	5	5	4	4	4	4	5	4	5	4	5	5	4	4	4	3	5
1097	195867	0	9	4	1	4	5	4	4	4	5	5	5	4	4	4	4	4	4	4	4	2	2	4	3	3	4	2	3	5	5	5	5	5	4	4	5	4	4	4	4	5	4	5	4	4	4	4	4
1098	195332	0	1	4	0	4	4	3	4	3	4	4	4	3	4	4	4	3	4	4	4	2	1	1	2	2	4	1	3	5	5	5	5	5	5	5	5	5	5	5	5	5	5	5	5	5	5	5	5
1099	195868	0	1	4	0	4	4	4	4	3	3	4	4	3	4	4	4	4	4	3	3	3	2	2	3	2	4	3	4	4	5	5	5	4	4	5	5	4	3	3	3	5	4	5	5	5	5	5	5
1100	195879	1	9	4	1	3	3	4	4	3	3	4	4	4	4	4	4	4	4	4	4	3	2	3	3	5	4	2	4	4	5	5	5	5	3	4	4	4	3	3	4	3	3	4	4	4	4	4	4
1101	196043	0	2	10	1	5	5	5	5	4	5	5	4	5	5	5	5	5	5	4	5	1	2	2	1	1	5	2	4	5	5	5	4	5	5	5	5	5	4	5	5	5	4	5	5	5	5	5	2
1102	196044	1	2	10	0	4	5	5	5	5	4	4	4	3	4	4	4	4	4	3	3	1	3	3	2	4	4	2	4	4	5	4	4	4	5	5	5	4	5	3	4	4	3	4	4	4	4	4	4
1103	196045	0	2	10	0	4	5	5	5	5	5	5	5	5	5	5	5	5	5	3	5	3	1	3	4	4	5	5	5	5	5	5	5	5	3	5	5	5	5	5	5	5	5	5	5	5	5	5	5
1104	195331	1	1	4	0	4	5	4	4	4	4	5	4	4	5	5	5	4	4	4	4	3	2	3	3	4	4	2	4	4	4	4	4	4	4	5	4	4	4	4	5	4	4	5	5	5	4	4	4
1105	196720	0	1	3	0	4	4	4	4	4	3	5	5	4	4	4	4	5	4	4	4	2	4	2	2	4	4	1	4	4	5	5	5	5	4	4	4	4	4	3	5	5	4	5	5	5	5	4	3
1106	196721	0																																	4	5	5	5	4	4	5	5	3	4	4	3	5	5	5
1107	196722	0																																	5	5	5	5	5	5	5	5	4	5	5	3	5	5	5
1108	196723	0	1	4	0	5	5	5	5	4	5	5	5	5	5	5	5	5	5	5	5	1	4	1	2	1	3	1	3	5	5	4	5	4	5	5	5	5	3	5	5	5	5	5	5	5	5	5	5
1109	196724	0	1	3	0	5	5	5	5	5	5	5	5	5	5	5	5	5	5	5	5	3	2	3	2	2	5	2	4	4	5	5	5	5	5	5	5	5	5	5	5	5	5	5	5	5	5	5	5
1110	196725	0	8	2	0	4	4	3	4	3	3	4	4	4	5	5	5	4	5	5	5	4	1	3	2	3	4	2	4	4	5	4	5	5	5	5	5	5	5	5	5	5	3	5	4	5	5	5	5
1111	196774	0																																	2	4	2	3	4	4	4	4	4	3	4	3	3	4	4
1112	196776	0																																	4	4	4	4	4	5	5	5	4	5	5	5	4	5	4
1113	196777	0																																	4	4	4	4	4	4	5	5	4	5	5	5	5	4	5
1114	196778	0																																	4	4	5	4	4	5	5	4	5	5	5	3	4	5	3
1115	196779	0																																	5	4	5	5	3	3	5	5	4	4	4	3	4	4	4
1116	196780	0																																	5	5	5	5	4	5	5	4	5	5	5	5	4	5	5
1117	196782	0																																	5	5	5	5	5	4	5	5	5	5	4	4	4	5	5
1118	196783	0	8	2	0	4	5	4	3	5	5	5	5	4	5	5	5	4	5	5	5	3	3	2	1	1	4	1	3	4	5	5	5	5	4	5	4	3	5	5	5	5	4	5	5	5	4	5	5
1119	196784	0																																	4	4	4	3	4	4	4	4	4	4	4	4	4	4	4
1120	196785	0																																	3	4	4	3	3	4	5	3	4	4	3	4	3	4	4
1121	200156	0	2	10	0	4	4	4	4	4	4	5	3	4	4	4	4	4	4	4	4	2	2	4	2	4	5	5	5	5	5	5	5	5	5	4	4	5	5	4	4	5	4	5	5	5	4	5	5
1122	200157	0	2	10	1	5	5	5	5	5	5	4	5	5	4	4	4	5	4	4	4	1	1	5	3	2	5	4	4	4	5	5	5	5	5	5	5	5	5	4	4	5	4	4	4	4	4	4	4
1123	200158	0	2	10	1	5	4	5	5	5	5	5	5	5	5	4	4	4	4	4	4	2	1	3	2	2	5	4	4	5	5	5	5	5	5	4	5	5	3	4	5	5	3	4	4	4	4	4	4
1124	200159	1	2	10	1	5	5	5	5	5	5	5	5	5	5	5	4	5	4	5	5	2	2	4	2	2	4	5	4	4	4	4	4	4	5	5	5	5	3	4	5	5	5	5	5	4	5	4	5
1125	200160	0
1126	200161	0	2	10	0	4	5	3	4	4	3	4	4	4	5	5	5	4	4	4	4	1	1	3	3	2	3	3	5	4	5	4	5	5	4	5	3	4	4	3	4	4	4	5	5	5	4	4	4
1127	200162	0	2	10	0	5	4	4	5	5	4	4	5	4	5	5	5	4	5	5	5	1	2	3	2	3	4	4	4	4	5	5	4	4	5	4	4	5	5	4	4	5	4	5	5	5	4	5	5
1128	200163	0	2	10	1	5	4	4	5	4	5	4	5	4	4	4	4	4	4	3	4	1	2	3	3	3	4	4	4	5	5	5	5	5	5	4	4	5	3	4	4	5	4	4	4	4	3	4	3
1129	200164	1	2	10	0	4	4	4	4	4	3	4	4	4	5	5	4	5	4	4	4	3	2	4	4	3	4	5	4	5	5	5	5	5	4	4	4	4	4	3	4	4	4	5	5	4	5	4	4
1130	200165	0	2	10	0	4	4	4	4	3	4	4	4	4	5	4	4	4	4	3	4	1	2	3	2	3	4	3	3	5	5	5	5	5	5	5	5	5	3	5	5	5	5	5	5	3	4	5	5
1131	200166	0	1	3	0	5	5	5	5	5	5	5	5	5	5	5	5	5	5	5	5	3	2	3	2	2	5	2	4	4	5	5	5	5	5	5	5	5	5	5	5	5	5	5	5	5	5	5	5
1132	200167	0
1133	200168	1
1134	200169	0	1	3	0	4	5	4	4	4	3	4	4	3	4	3	4	4	4	4	3	3	3	3	3	4	3	3	4	4	5	5	5	5	4	5	4	4	4	3	4	4	3	4	3	4	4	4	4
1135	200171	0	1	3	0	5	4	4	5	4	5	5	5	4	5	5	4	3	4	3	4	4	4	4	3	3	4	3	4	4	5	5	5	5	4	4	4	4	3	4	5	4	3	4	5	4	4	5	4
1136	200172	0	1	6	1	4	4	5	3	3	5	5	2	4	4	4	3	4	3	4	4	4	1	4	3	3	3	4	5	5	5	5	5	5	4	4	5	3	3	4	5	2	4	4	4	3	3	3	4
1137	200173	0	1	6	1	4	3	4	4	2	4	2	3	4	3	1	2	4	4	3	4	2	1	2	3	4	4	3	4	4	5	5	5	4	4	3	4	4	2	3	2	3	4	3	1	2	3	4	3
1138	200174	0	1	3	1	4	4	4	3	3	4	5	5	4	5	5	4	4	4	4	4	2	1	3	3	4	3	1	3	4	5	4	5	5	4	4	4	3	3	3	5	5	4	5	5	4	4	4	4
1139	200175	0	1	3	1	5	5	5	4	5	5	4	5	5	5	5	5	5	5	5	5	1	1	1	1	1	5	5	3	5	5	5	5	5	4	5	5	4	2	4	4	4	5	5	4	4	3	5	4
1140	200177	0	1	4	0	4	4	5	5	3	4	4	4	3	4	5	4	4	5	4	5	2	2	1	3	4	4	1	4	5	5	5	5	5	4	5	4	4	3	4	4	4	3	4	5	4	3	4	4
1141	200178	0	1	4	0	5	4	4	3	4	3	5	4	4	5	4	4	4	5	4	4	2	3	3	2	3	4	1	5	4	5	5	5	5	5	4	4	3	4	3	5	4	4	5	4	4	4	5	4
1142	200179	0	1	4	0	5	4	4	5	3	4	5	5	5	5	5	5	4	4	5	5	1	1	3	3	3	4	1	4	5	5	5	5	5	4	5	5	4	3	3	4	4	4	5	5	5	4	4	4
1143	200181	0	1	6	0	4	4	4	5	3	3	5	4	4	5	5	5	4	4	4	4	2	3	3	3	1	4	4	4	2	3	3	3	1	4	4	4	5	3	3	5	4	4	5	5	5	4	4	4
1144	200185	0	1	3	0	5	5	5	3	5	5	3	5	5	2	3	3	5	1	4	4	3	3	4	3	3	5	3	4	5	5	5	5	5	5	5	5	3	1	5	3	5	5	2	3	3	5	1	4
1145	200188	1	1	3	0	4	4	5	4	3	3	5	3	5	5	3	4	4	4	4	3	2	2	3	3	5	4	2	4	5	5	5	5	5	4	4	5	4	3	3	5	3	5	5	3	4	4	4	4
1146	200191	1	8	2	0	4	4	4	4	4	4	3	3	3	3	3	3	3	3	3	3	3	3	3	3	3	3	3	3	3	3	3	3	3	4	4	4	4	4	4	3	3	3	3	3	3	3	3	3
1147	200176	0	1	3	1	4	4	4	4	3	5	4	4	4	4	4	4	4	4	4	5	3	5	2	3	5	4	1	5	5	5	5	5	5	4	4	4	4	3	4	4	4	4	4	4	4	4	4	4
1148	200203	0	2	10	1	4	4	4	4	5	5	4	4	4	5	5	5	5	4	4	4	1	1	1	4	3	4	4	4	4	4	4	4	4	4	4	4	4	4	4	4	4	4	4	4	4	4	4	4
1149	200210	0	2	10	1	4	4	4	4	4	5	2	5	4	5	5	4	5	5	5	5	2	1	3	2	1	4	4	5	5	5	5	5	4	4	4	4	4	4	4	2	5	4	5	5	4	4	5	5
1150	200221	0	1	4	0	4	4	4	4	3	4	5	5	4	4	4	3	4	4	4	3	3	4	3	2	5	4	3	4	4	4	4	4	4	4	4	4	4	3	4	5	5	4	4	4	3	4	4	4
1151	200222	0	1	3	1	4	5	4	5	3	5	5	5	4	5	5	5	5	5	4	4	1	1	2	4	5	4	2	4	5	5	5	5	5	4	5	4	5	3	5	5	5	4	5	5	5	4	5	4
1152	189050	0	8	3	0	4	4	4	4	3	4	4	4	4	3	3	3	4	4	4	4	3	2	4	2	4	4	4	2	4	5	4	5	4	4	4	4	4	4	4	5	5	5	5	5	5	4	5	5
1153	200226	0	1	3	0	3	5	3	3	3	4	3	3	3	3	3	3	3	3	3	3	3	3	3	3	3	3	3	3	3	3	3	3	3	3	5	3	3	3	4	3	3	3	3	3	3	3	3	3
1154	200232	0	1	4	0	4	5	5	5	5	5	5	5	5	5	5	5	5	5	5	5	3	2	1	3	3	4	2	5	5	5	5	5	5	4	4	5	4	2	4	5	4	5	5	5	4	5	4	5
1155	200234	1	1	4	0	3	5	3	3	3	5	5	5	5	4	2	3	4	3	4	3	3	3	3	3	3	5	3	4	5	5	5	5	5	3	5	3	3	3	5	5	5	5	4	2	3	4	3	4
1156	200235	0	8	3	1	4	5	4	5	5	5	5	5	4	4	4	4	5	5	5	5	5	5	5	5	5	5	5	5	5	5	5	5	5	4	5	4	5	4	4	5	5	4	3	3	3	4	5	5
1157	200237	0	1	4	1	4	4	5	5	4	4	5	4	4	4	4	4	4	4	4	4	2	2	3	2	2	4	2	4	4	4	4	4	4	4	4	5	5	4	4	5	4	4	4	4	4	4	4	4
1158	200241	0	1	6	1	4	4	4	4	4	4	4	4	4	4	4	4	4	4	4	4	2	2	2	3	4	4	3	4	4	4	4	4	4	3	4	3	4	4	2	4	4	3	4	4	4	3	4	3
1159	200245	0	1	3	1	5	5	5	5	4	4	5	5	5	5	5	5	5	5	5	5	2	2	5	4	1	4	1	4	5	5	5	5	5	5	5	5	5	4	3	5	5	5	5	5	5	5	5	5
1160	200246	0	1	3	0	4	5	4	4	4	5	4	4	3	4	4	4	4	4	3	4	3	2	3	3	3	4	4	4	4	5	5	5	5	4	5	4	4	3	4	4	4	3	4	3	3	4	4	3
1161	200265	0	1	3	1	5	5	5	4	4	4	5	4	4	5	4	4	4	5	4	4	3	2	2	3	4	5	4	4	4	5	5	5	5	5	5	5	4	4	3	5	4	4	5	4	4	4	5	4
1162	200266	1	2	10	1	4	4	4	4	4	4	4	4	4	4	4	3	4	4	3	3	2	2	4	3	3	4	5	5	4	4	4	5	5	4	4	3	3	3	3	4	4	4	4	4	3	3	4	3
1163	200267	0	2	10	0	4	4	4	5	5	5	5	5	5	5	5	5	4	4	4	4	2	3	4	2	4	4	4	4	5	5	5	5	5	4	4	4	5	5	5	5	5	5	5	5	5	4	4	4
1164	200275	0
1165	200293	0	8	2	1	4	5	5	4	4	5	5	5	5	4	4	4	5	5	5	4	2	1	2	2	2	4	2	4	4	5	5	5	5	4	5	5	4	3	4	5	5	5	4	4	2	4	5	5
1166	200309	0	8	2	0	5	5	5	5	5	5	5	5	5	5	5	4	5	5	5	5	2	2	3	2	2	4	2	2	5	5	5	5	5	5	5	5	5	5	5	5	5	5	5	5	4	5	5	5
1167	200310	0
1168	200311	0
1169	200312	0
1170	200313	0	2	10	0	5	5	5	5	4	5	5	5	5	5	5	4	4	5	4	4	2	1	4	1	1	4	4	4	4	5	5	5	5	5	5	5	5	4	5	5	5	5	5	5	4	4	5	4
1171	200314	0	2	10	1	4	4	4	4	5	5	4	4	4	4	4	4	4	4	4	4	2	2	2	3	3	4	4	4	4	4	4	4	4	4	3	4	4	3	3	4	4	4	4	2	4	4	4	4
1172	200316	0	2	10	0	5	5	5	5	4	5	5	5	5	5	4	4	5	5	4	5	2	1	5	4	2	5	5	5	5	5	5	5	5	5	5	5	5	4	5	5	5	5	5	4	4	5	5	4
1173	200423	0
1174	200427	0
1175	200432	0	1	3	0	4	4	4	4	4	4	5	4	4	4	4	4	5	4	4	4	2	3	3	3	3	4	3	4	5	5	5	4	4	4	4	4	4	4	4	5	4	4	4	4	4	5	4	4
1176	200436	0	1	3	0	4	5	4	4	3	3	5	5	4	5	5	5	4	5	3	4	3	3	3	3	4	4	3	3	4	5	5	4	5	4	5	4	4	3	3	5	5	4	5	5	5	4	5	3
1177	200440	0
1178	200443	0
1179	200456	0	1	4	1	4	4	4	4	5	5	5	5	4	5	5	5	5	5	4	4	2	1	1	2	2	4	2	4	5	5	5	5	5	4	4	4	4	4	4	5	5	4	5	5	5	4	5	4
1180	200459	0	1	4	0	5	4	4	4	3	1	5	4	4	4	4	4	2	4	3	3	3	1	3	3	1	4	1	4	5	5	5	5	5	5	4	5	5	4	5	5	4	5	5	5	5	4	5	4
1181	200466	0																																	4	5	5	4	3	3	4	4	4	5	5	5	4	4	4
1182	200467	0	1	4	0	5	5	5	5	3	3	5	5	4	5	5	5	4	5	4	5	1	1	1	3	1	5	2	4	5	5	5	5	5	5	5	5	5	3	3	5	5	4	5	5	5	4	5	4
1183	196786	0	8	2	0	4	4	5	5	4	5	5	5	4	5	5	5	4	4	4	5	3	4	3	3	2	4	2	4	4	5	4	5	5	4	4	5	5	4	5	5	5	4	5	5	5	4	4	4
1184	200524	0	8	2	1	4	4	4	4	5	5	4	4	4	4	4	4	5	4	4	4	2	1	2	2	4	4	2	4	5	5	5	5	5	4	4	4	4	4	4	4	4	2	4	2	2	4	2	2
1185	200525	0	8	2	1	4	5	5	4	5	5	5	5	5	4	4	4	5	5	4	5	2	1	3	3	1	4	2	4	5	5	5	5	5	4	4	4	4	4	4	5	5	5	5	5	4	5	5	4
1186	200526	0	8	2	1	4	5	5	4	5	5	5	5	5	4	4	4	5	5	5	4	2	1	2	2	4	4	2	4	4	5	5	5	5	4	5	5	4	3	5	5	5	5	4	4	2	5	5	5
1187	200527	0	8	2	1	4	5	5	4	3	5	5	5	5	4	4	2	5	5	5	4	2	1	2	2	4	4	2	4	4	5	5	5	5	4	5	5	4	3	5	5	5	5	4	4	2	5	5	5
1188	200528	0	1	4	1	4	4	4	4	5	5	4	4	4	4	4	4	5	4	4	4	2	2	2	2	4	4	4	5	5	5	5	5	5	4	4	4	4	4	4	4	4	4	4	4	4	4	4	4
1189	200547	0	1	3	1	4	4	5	4	5	5	5	4	5	5	4	4	4	5	4	4	2	2	2	2	4	4	2	5	5	5	5	5	5	4	4	5	4	3	3	5	4	5	5	4	4	4	5	4
1190	200548	0	8	2	1	5	5	5	5	4	5	5	5	5	4	4	4	4	5	5	5	3	2	2	4	3	5	3	4	5	5	5	5	5	5	5	5	5	4	4	5	5	5	4	4	4	4	5	5
1191	200549	0	1	6	1	4	4	4	4	5	5	4	4	4	4	4	4	4	4	4	4	4	1	3	2	4	4	4	4	5	5	5	5	5	4	4	4	4	4	4	4	4	4	4	4	4	3	4	3
1192	200590	0	8	2	0	4	5	5	5	4	5	5	5	5	4	4	4	5	5	5	5	4	4	5	3	4	4	3	4	5	5	5	5	5	4	5	5	5	4	5	5	5	5	4	4	4	5	5	5
1193	200595	0	8	2	0	5	5	5	5	5	5	5	5	5	5	5	4	5	5	5	5	1	4	3	2	2	5	1	3	5	5	5	5	5	5	5	5	5	5	5	5	5	5	5	5	4	5	5	5
1194	200600	0	8	2	1	5	4	5	4	4	5	4	4	4	5	4	4	4	4	5	4	2	2	2	3	4	4	3	4	5	5	5	5	5	5	4	5	4	4	5	4	4	4	5	4	4	4	4	5
1195	200601	0	8	2	1	5	5	5	5	4	4	4	5	4	4	4	4	5	4	5	5	4	4	5	2	5	4	1	5	5	5	5	5	5	5	5	5	5	4	4	4	5	4	5	5	5	5	4	5
[truncated: 14 more columns]
